# Supplementary material for: Alexithymia mediates the relationship between interoceptive sensibility and anxiety
Source: PLoS One. 2018 Sep 13;13(9):e0203212. doi: 10.1371/journal.pone.0203212 (PMC6136731; doi:10.1371/journal.pone.0203212)
Supplement: S1 Data — (XLSX) [file pone.0203212.s003.xlsx]

## Sheet: Demographics & Totals
ID	Age (years)	Gender (M=0, F=1)	Porges	TAS-20 Total	TAS-20 Describing	TAS-20 Identifying	TAS-20 External Thinking	STAI Trait
1	20	0	2.08	50	17	14	12	38
2	42	0	1.54	51	13	16	13	28
4	56	1	2.1	47	14	11	14	45
9	27	1	2.67	41	9	19	6	53
10	30	1	2.29	66	19	24	14	51
13	41	1	2.9	61	21	22	13	49
15	33	1	3.05	77	21	32	16	57
16	33	0	2.28	41	12	15	9	39
17	19	1	2.41	49	13	20	11	33
18	19	1	2.97	57	23	19	9	53
19	64	1	3.31	62	17	29	9	60
21	40	0	2.08	34	10	7	12	33
22	60	1	2.79	48	12	20	11	49
24	27	1	1.92	38	7	14	11	33
27	20	0	2.44	43	10	17	11	46
28	20	1	2.36	52	16	12	14	34
29	25	0	2.51	52	19	14	10	53
30	24	1	2.69	54	22	19	10	40
31	33	1	3	38	8	16	8	57
32	35	0	2.18	40	8	15	11	42
33	16	1	1.87	35	8	12	8	34
35	51	1	2.74	55	17	23	10	68
37	23	1	1.59	45	12	23	6	48
38	65	1	2.87	69	18	27	17	57
39	32	0	2.51	55	16	22	10	51
40	36	1	2.44	36	7	15	6	21
41	18	0	2.05	38	10	14	7	45
42	18	0	2.33	54	16	25	9	48
43	18	1	2.92	61	20	23	9	70
46	52	0	2.85	62	21	29	9	51
48	53	0	2.08	61	20	19	13	46
49	16	0	3.64	64	17	24	16	48
50	22	1	2.79	43	13	12	11	37
51	26	1	2.03	26	8	8	7	33
52	22	0	2.49	57	16	21	14	49
53	21	1	2.15	46	17	16	9	37
55	25	1	2.36	62	19	23	13	66
56	29	1	2.23	56	23	12	13	43
57	26	1	2.72	43	9	19	10	53
58	25	0	2.36	57	18	17	14	38
59	54	1	2.18	59	18	18	17	48
60	25	1	1.92	37	8	8	15	26
61	20	1	2.74	38	12	15	8	32
62	28	1	2.92	69	22	23	13	38
63	26	1	2.46	38	14	11	9	57
64	16	1	1.95	42	8	12	15	44
65	16	1	3.28	68	20	25	12	60
65_2	18	0	3.13	75	18	28	22	64
66	18	1	3.33	42	14	16	8	51
69	58	1	3.28	46	14	21	7	50
71	25	1	3.03	50	11	18	11	37
72	24	1	2.13	58	14	23	13	44
73	32	0	2.59	59	18	23	11	34
74	16	0	2.33	49	14	22	10	54
75	22	1	1.69	57	19	18	12	48
76	22	1	2.44	54	15	24	10	51
77	49	1	2.62	49	14	18	11	47
78	32	0	2.44	60	18	20	15	42
80	22	1	1.82	41	10	14	11	49
81	21	1	2.59	61	20	24	10	62
82	29	1	2.97	54	17	20	12	56
83	34	1	3.56	62	21	23	12	48
84	45	1	1.95	38	15	12	7	48
87	47	0	2.21	50	14	22	8	62
89	51	0	2.44	49	11	26	9	45
92	27	1	2.79	52	12	25	11	35
93	26	1	2.18	66	19	23	17	43
94	57	0	2.41	35	11	7	11	32
95	56	1	3.18	38	10	18	7	46
97	47	1	2.23	67	17	27	15	54
98	37	0	2.1	67	23	25	14	56
99	42	1	2.64	59	13	20	16	50
100	21	1	2.51	37	8	13	9	43
101	22	1	2.87	26	5	12	6	43
102	32	0	2.62	39	8	14	11	29
103	28	1	2.39	41	12	10	12	38
104	16	1	2.13	59	21	18	13	24
105	16	1	2.62	43	10	15	15	60
106	16	1	3.31	62	15	24	16	52
107	16	1	2.87	62	13	24	14	38
108	16	1	3.21	68	19	25	15	46
109	16	1	2.15	33	7	9	11	55
110	16	1	2.56	44	8	16	12	48
111	16	1	2.54	49	15	14	13	34
112	16	1	2.46	42	11	12	13	40
113	16	1	2.67	51	12	16	13	55
114	16	1	2.08	62	18	23	13	40
115	60	1	2.21	63	16	23	14	40
116	54	1	2.1	42	8	15	12	35
119	51	1	2.54	39	9	13	10	31
120	19	1	1.59	29	8	7	8	25
121	19	1	2.26	32	9	12	8	30
122	41	0	2.82	68	20	22	20	59
123	36	0	2.9	60	20	13	18	63
125	43	0	2.23	66	24	24	12	56
126	43	1	2.41	52	14	19	13	39
128	42	1	2.21	72	20	27	16	42
129	22	1	2.28	43	11	16	11	45
130	34	1	2.18	44	6	18	13	39
131	21	1	2.08	47	17	20	7	51
132	22	1	2.62	42	13	13	11	49
133	24	1	2.13	66	19	23	16	59
134	19	1	2.92	44	12	16	10	41
135	51	1	2.15	44	15	17	9	31
137	64	0	2.26	36	5	10	10	35
138	34	1	2.49	53	16	19	9	51
139	22	1	1.62	44	5	15	17	23
140	16	1	2.51	60	16	19	14	36
142	16	1	3.56	60	20	17	15	43
143	16	1	2.95	63	17	25	14	42
146	43	0	2.67	57	18	17	12	51
147	42	1	2.26	63	19	22	15	48
148	23	1	3.11	51	15	20	11	50
149	23	1	2.59	55	11	20	14	40
151	23	1	2.95	59	16	19	14	44
152	23	1	2.71	47	9	20	12	36
153	29	1	3.05	63	19	28	12	52
155	27	1	2.62	41	6	10	12	27
156	21	0	3.03	40	9	12	13	34
157	59	0	2.44	31	8	9	7	45
159	16	1	2.21	47	12	17	14	43
162	35	1	2.08	42	7	17	11	43
163	21	1	2.26	59	15	15	17	38
166	42	0	2.79	62	19	27	9	61
168	34	0	3.56	50	11	15	15	47
169	31	1	3.41	60	14	23	14	36
170	55	0	1.85	56	15	19	16	35
171	22	1	3.62	50	14	20	10	53
172	21	1	2.26	53	16	17	14	26
173	28	1	3.31	40	10	18	8	32
174	27	0	3.46	50	19	14	11	66
175	25	1	3.1	54	16	24	9	43
176	33	0	2.05	43	12	17	9	35
177	25	1	2.74	52	14	21	13	54
178	41	1	2.38	51	12	17	12	34
179	29	1	1.85	54	12	20	17	31
180	29	0	2.59	61	16	23	14	49
181	26	1	2.1	37	9	12	11	37
182	27	1	2.03	56	17	18	13	23
185	23	1	2.64	45	11	21	9	55
186	23	0	3.77	71	18	27	18	52
188	23	1	3.26	41	9	14	10	52
191	60	1	2.64	46	13	19	8	39
192	39	1	2.64	43	15	11	11	36
194	16	0	1.77	55	13	21	14	38
195	44	1	2.79	37	12	10	11	39
196	29	1	1.69	47	14	15	11	39
197	31	0	1.69	33	6	7	14	25
198	27	0	3.08	50	14	21	11	43
199	17	1	2.05	56	17	22	12	29
200	49	1	2.64	59	22	22	10	45
201	49	1	3.64	64	21	30	5	77
202	48	1	2.28	59	19	23	10	58
203	26	1	3.1	45	10	19	13	31
204	16	0	2.03	48	17	14	12	50
207	61	1	2.33	42	10	20	7	52
210	24	1	2.64	71	20	28	15	44
211	52	0	2.23	48	13	18	9	32
212	21	0	2.67	40	10	10	15	56
213	53	1	1.77	35	12	7	8	28
214	53	1	2.51	70	21	27	14	51
251	47	1	1.89	38	11	14	7	46
253	45	1	1.5	31	5	13	8	40
254	38	0	3.33	30	5	12	10	21
255	25	0	2.95	46	10	18	11	41
256	37	1	2.82	62	19	28	8	56
258	39	1	2.62	46	17	9	15	40
259	20	1	2.54	52	15	24	7	57
260	20	1	2.1	43	10	14	12	32
261	43	1	3.64	61	21	26	11	63
263	43	0	1.9	33	11	10	9	52
264	43	1	1.9	45	13	14	12	39
265	32	1	3.26	41	8	21	8	46
267	40	1	1.95	50	14	15	14	29
268	62	1	2.36	62	25	16	15	41
269	40	0	2.72	52	13	22	12	31
270	38	0	2.38	45	13	9	14	33
271	16	1	2.1	45	17	15	9	23
272	56	1	2.69	61	16	25	12	56
273	52	1	2.69	61	18	20	15	44
275	23	1	1.96	49	15	14	12	42
276	27	0	1.92	32	5	7	13	22
281	39	1	2.56	56	13	25	10	48
282	37	0	1.72	41	12	8	13	47
283	64	0	2.21	25	5	7	9	30
285	41	1	1.87	46	16	15	9	50
286	26	1	1.92	46	11	17	11	32
287	24	0	2.38	41	8	12	13	49
288	22	1	4.1	44	11	17	10	32
289	19	1	3.9	63	19	23	13	50
291	47	0	3.72	53	17	24	8	70
296	21	1	3.62	63	20	23	13	58
297	52	1	1.85	38	8	17	8	38
300	21	1	2.65	49	15	11	13	51
301	24	0	2.05	32	7	15	6	31
302	48	1	2.31	46	13	19	10	36
303	29	1	2.1	35	12	13	7	24
304	26	0	2.46	35	6	9	9	41
305	16	0	2.64	43	10	16	10	31
306	49	0	2.46	44	6	12	16	26
309	17	1	2.03	52	16	12	15	42
310	17	1	2.08	52	13	15	17	31
311	22	1	2.95	63	17	27	12	68
312	22	0	2.95	77	22	27	18	56
313	23	1	2.67	54	18	18	11	48
314	23	1	3.74	48	12	18	11	64
315	61	0	3.44	47	16	17	10	52
316	56	1	3.1	38	10	11	11	32
317	31	0	2.51	48	14	14	12	42
318	33	0	2.87	41	11	18	8	43
319	33	1	1.95	53	20	8	15	33
320	30	1	3.21	60	18	22	12	53
321	26	1	2.13	43	9	16	13	35
322	50	1	2.49	61	22	20	12	47
323	16	1	3.03	50	12	25	9	51
324	49	0	2.03	26	6	8	9	30
325	52	1	2.1	47	12	14	12	45
326	28	1	1.82	56	20	21	9	37
327	29	0	3.46	46	11	18	11	58
328	22	1	2.69	63	24	22	10	62
329	29	1	2.15	40	11	16	9	49
330	55	0	3.97	59	19	21	12	65
331	50	1	2.38	46	10	21	10	44
333	50	0	2.23	56	19	14	15	34
334	20	0	2	37	12	9	9	26
335	17	1	2.05	56	16	17	16	42
336	19	1	3.79	36	12	13	8	64
337	17	0	2.62	59	17	21	11	53
338	17	0	2.64	45	12	22	8	58
339	17	1	2.69	59	20	14	14	32
340	17	1	2.1	53	12	16	17	30
341	50	0	3.31	51	14	21	10	57
342	61	0	2.59	55	14	25	10	26
343	53	0	2.23	43	9	13	15	25
344	46	1	2.33	45	13	16	9	38
345	24	1	2.46	50	13	14	15	24
349	61	0	2.42	53	11	17	16	39
351	20	1	2.41	47	10	21	12	38
352	62	1	2.21	56	20	24	9	51
353	16	1	2.46	39	9	15	10	45
354	16	1	2.64	33	6	12	9	38
357	55	0	1.9	60	17	22	15	41
358	46	1	3.28	68	20	27	13	43
361	50	0	2.95	43	15	17	8	37
363	29	1	2.92	40	11	13	10	37
364	36	0	2.79	58	17	21	13	43
365	25	1	3.49	49	13	19	13	35
373	54	1	2.46	50	13	17	12	49
376	39	0	1.92	58	16	25	10	48
377	20	1	2.82	46	15	15	10	32
379	34	1	2.95	58	18	26	6	73
380	35	0	2.69	35	8	13	10	29
382	38	1	2.08	51	10	16	14	37
383	38	0	2.31	58	18	22	11	57
384	27	1	2.62	45	20	10	9	35
385	28	1	3.54	59	15	25	13	47
386	39	1	2	59	17	23	12	68
388	24	0	2.08	29	7	11	7	43
389	24	0	1.46	49	15	21	8	49
390	24	0	1.82	39	13	11	10	45
392	48	1	3.03	54	16	13	18	62
393	53	1	2.23	55	18	23	10	39
394	29	0	2.92	52	20	17	8	43
395	31	1	2.1	46	11	16	13	41
396	56	1	2.44	52	16	18	11	62
397	26	1	2.1	50	15	25	7	45
398	35	1	2.15	47	11	16	11	47
399	31	1	2.9	47	18	14	10	46
400	64	1	2.03	40	9	13	12	47
401	60	1	2.62	53	15	25	8	49
402	60	1	3.03	50	17	14	13	45
403	34	0	2.72	40	8	20	8	38
404	34	0	1.82	46	11	17	10	43
405	33	0	2.27	33	9	12	9	42
408	49	1	2.85	50	11	24	12	53
409	19	0	3	61	17	25	14	57
410	47	1	2.49	54	16	21	10	35
411	20	1	1.77	56	14	22	11	57
412	19	1	3.56	32	7	15	7	27
413	23	0	2.28	33	10	11	8	40
414	61	1	2.77	55	13	18	14	51
417	22	1	3.87	58	20	22	11	50
418	22	0	2.15	67	21	23	13	52
419	44	1	2.64	48	13	21	9	63
420	44	0	3.38	55	17	18	13	46
421	38	0	2.28	48	18	15	7	37
422	40	1	2.44	51	12	24	11	39
423	21	1	2.28	47	12	18	11	31
424	23	1	1.95	54	13	13	17	34
425	54	1	2.51	42	10	15	11	35
426	57	0	2.31	40	14	13	7	50
427	65	1	2.54	56	18	24	8	70
428	38	0	2.59	39	10	12	12	64
429	42	1	3.95	48	17	14	11	46
430	54	1	1.82	36	9	9	13	42
431	51	0	2.44	42	11	14	12	24
432	54	1	3.95	31	11	8	8	38
433	17	1	2.72	39	13	10	11	39
434	27	0	2.21	55	15	25	11	54
435	20	1	2.05	59	21	17	13	30
436	29	0	2.18	57	18	15	16	51
437	30	1	2.54	58	21	15	14	41
438	57	0	2.74	63	19	20	18	42
440	38	0	3.84	40	7	21	5	52
441	33	0	2.59	65	20	24	14	44
442	29	0	2.54	41	11	14	10	40
443	51	0	1.74	49	14	12	13	37
445	22	1	2.77	54	15	21	12	54
446	24	0	2.64	58	21	22	9	57
447	59	0	3.76	50	10	21	12	40
448	46	1	2.28	42	11	17	9	35
450	30	1	1.31	56	17	15	16	28
451	29	0	2.18	49	13	19	11	49
452	26	1	2.15	49	12	18	13	35
453	27	0	2.13	39	9	10	11	41
454	25	1	2.51	49	16	17	10	40
455	27	1	3.87	48	12	12	12	52
461	51	1	2.18	68	20	29	15	43
463	24	0	3	42	10	18	8	35
464	27	1	2.59	54	16	21	10	46
465	43	1	2.54	42	13	12	12	44
466	46	0	2.13	51	16	15	14	30
467	45	1	2.38	34	7	9	11	31
468	49	1	2.56	54	18	17	13	47
469	48	1	3.31	46	6	29	5	48
470	39	1	2.1	38	8	12	11	47
471	32	0	1.77	67	15	26	16	40
472	31	1	2.69	48	11	15	13	46
473	30	1	3.26	39	10	15	7	58
474	36	1	2.18	62	18	22	15	48
475	29	0	2.21	36	6	14	10	54
477	27	1	2.23	66	16	22	20	38
480	28	0	2.45	46	13	16	10	38
481	55	0	2.92	33	5	13	11	52
482	56	1	2.36	49	13	19	11	49
483	16	1	1.62	67	24	20	12	41
484	16	1	2.64	55	14	23	9	43
486	43	1	2.59	63	20	16	18	42
487	16	1	2.23	55	16	24	10	46
489	18	1	2.69	42	10	17	11	33
490	18	1	2.46	41	9	17	10	36
491	57	1	2.62	48	13	19	9	42
492	21	1	2.61	40	10	11	13	39
493	21	1	2.36	60	20	22	10	49
495	24	1	2.62	66	20	23	14	71
496	25	1	2.38	53	17	21	10	55
497	20	1	2.46	43	10	15	9	36
498	20	1	2.46	34	10	10	8	37
499	22	0	2.67	41	9	12	11	47
500	22	1	1.97	53	16	16	13	49
501	19	1	2.41	43	11	15	10	44
502	43	1	2.46	50	17	20	9	58
503	49	0	2.49	47	7	20	11	59
504	27	1	2.18	48	13	15	12	43
505	19	1	3.38	66	21	25	13	60
506	39	1	2.15	39	7	14	13	36
507	23	0	2.44	51	15	14	14	26
508	23	1	2.38	58	15	19	17	36
509	61	1	2.56	52	18	23	7	52
510	61	0	3.23	63	20	29	9	61
511	31	0	2.95	65	17	32	13	59
513	31	0	1.77	54	15	18	14	25
514	29	1	2.69	50	15	19	10	38
515	31	1	2.77	35	8	13	8	34
516	41	0	1.97	48	15	16	12	26
517	39	0	2.87	47	12	16	12	28
518	32	0	2.38	47	14	18	10	37
519	31	1	3.1	45	9	24	9	38
520	39	1	1.74	46	11	13	14	35
521	32	1	2.36	44	16	16	8	43
522	31	0	2.33	36	9	12	9	38
523	29	1	2.26	47	10	17	13	53
526	17	0	2.9	38	8	13	11	42
528	37	0	2.59	53	19	15	8	55
151_2	57	0	1.67	27	6	8	7	28
154_2	59	1	2.59	65	25	19	15	50
162_2	51	1	2.44	50	12	17	15	41
197_2	37	0	2.95	50	11	17	14	30
199_2	24	0	4.1	63	14	25	16	44
272_2	34	0	1.54	43	13	7	18	32
294_2	17	0	2	43	9	14	14	37
353_2	57	1	2.05	26	5	8	6	41
517_2	20	0	2.51	50	11	18	14	45
52_2	59	1	2.28	61	20	23	12	52

## Sheet: Porges
ID	Q1	Q2	Q3	Q4	Q5	Q6	Q7	Q8	Q9	Q10	Q11	Q12	Q13	Q14	Q15	Q16	Q17	Q18	Q19	Q20	Q21	Q22	Q23	Q24	Q25	Q26	Q27	Q28	Q29	Q30	Q31	Q32	Q33	Q34	Q35	Q36	Q37	Q38	Q39
1	3	1	2	2	3	2	1	2	2	1	1	1	3	1	3	1	1	1	3	1	3	1	2	3	3	3	1	3	2	2	1	4	2	3	2	3	4	2	2
2	1	2	2	2	1	2	2	1	1	2	2	1	2	1	2	1	1	1	2	1	2	1	1	1	2	1	1	2	1	1	2	2	1	2	2	2	2	3	1
4	1	2	2	3	3	3	3	3	3	2	4	3	5	2	5	3	4	3	4	3	3	3	1	2	3	3	1	2	3	3	2	2	1	1	2	3	3	3	2
9	3	2	2	2	1	1	3	4	4	4	4	3		2	3	1	1	1	2	2	3	1	2	1	1	2	1	3	1	2	2	2	2	5	3	4	3	2	2
10	2	4	3	3	3	2	3	3	4	3	5	4	2	2	2	4	3	2	3	4	4	2	2	1	1	4	1	1	3	2	5	5	4	3	2	4	4	2	2
13	3	4	4	3	5	5	2	2	4	2	3	2	4	1	4	4	5	2	5	2	5	4	2	2	2	4	1	2	5	3	3	4	2	2	3	2	4	2	1
15	2	2	3	1	2	3	3	3	3	2	3	3	3	2	2	2	3	2	3	1	2	2	2	2	2	2	1	3	2	2	3	2	2	3	1	3	2	3	2
16	2	3	3	1	2	3	2	2	4	3	2	3	3	1	4	3	4	2	2	2	2	3	2	3	4	2	1	2	2	1	4	2	1	2	1	3	2	3	3
17	4	2	3	2	4	2	2	3	5	4	3	2	4	3	3	3	4	1	3	1	4	3	2	3	2	4	1	5	4	4	3	5	3	3	1	4	1	3	3
18	3	2	5	3	3	4	2	4	5	5	4	3	5	4	5	3	5	2	2	2	4	3	2	3	4	4	1	3	3	2	3	4	3	5	1	4	3	4	2
19	2	2	2	2	2	3	1	2	2	2	2	2	4	2	2	4	3	1	2	1	3	2	1	1	2	2	1	2	1	2	2	3	3	2	2	3	2	3	1
21	2	2	2	1	2	3	1	3	3	4	3	3	4	3	4	2	2	2	4	2	5	4	1	2	5	2	2	3	3	3	1	5	3	3	3	5	3	3	1
22	2	2	2	1	3	2	1	3	2	2	4	2	4	1	3	2	2	1	2	1	3	2	1	2	2	2	1	2	2	2	1	1	1	1	1	3	1	3	2
24	2	2	2	3	2	3	4	2	5	3	4	1	3	2	3	3	2	2	3	2	3	4	1	1	1	2	1	2	2	3	1	2	2	2	2	3	2	4	4
27	4	2	2	1	2	2	3	3	5	3	4	1	4	2	2	2	1	2	2	1	3	2	1	2	2	5	1	3	3	2	1	4	1	3	2	3	3	2	1
28	3	2	2	3	4	3	2	3	2	4	5	1	4	2	4	2	1	2	4	2	4	2	1	2	3	3	1	3	2	2	1	2	1	3	1	3	3	4	2
29	3	3	2	2	4	3	5	2	3	4	4	2	4	2	5	3	1	2	4	3	3	2	2	1	1	1	1	2	3	4	1	3	1	3	3	4	3	4	2
30	2	1	3	2	2	3	1	4	4	4	4	1	5	2	5	4	2	3	5	5	5														1	4	3	1	2
31	3	3	2	3	2	2	3	3	4	2	2	2	3	1	2	1	2	1	3	2	2	3	1	1	2	3	1	3	1	1	2	2	2	2	2	3	3	3	2
32	2	1	2	2	2	1	1	1	3	2	2	2	3	1	3	2	2	1	2	1	3	2	1	2	2	1	1	2	2	2	3	3	2	2	1	3	2	2	1
33	2	1	3	3	3	4	3	3	4	4	4	2	4	5	3	4	1	2	3	2	5	3	1	1	3	4	3	3	1	1	1	3	1	3	1	4	3	4	2
35	1	3	2	2	2	2	2	3	2	2	2	1	1	1	1	1	2	1	1	1	3	1	1	1	1	2	1	2	1	1	3	2	1	3	1	1	2	1	1
37	4	3	3	2	3	4	3	3	4	4	4	2	3	2	3	3	3	4	3	3	4	3	3	2	2	4	1	4	2	2	4	2	3	3	2	4	2	1	1
38	3	2	3	3	3	3	2	4	3	3	4	3	4	2	3	3	2	1	2	2	2	3	2	2	2	2	1	2	2	3	2	2	2	4	2	3	2	2	3
39	3	2	4	2	3	3	3	3	2	2	2	2	2	2	3	2	2	2	2	5	2	2	4	2	2	2	1	3	2	2	1	2	3	4	2	3	2	3	2
40	3	2	2	2	3	2	1	2	3	2	2	2	3	2	3	2	2	1	2	2	3	2	2	2	2	1	2	2	1	2	1	3	2	2	1	3	2	2	2
41	1	3	2	2	3	3	1	3	3	3	4	1	2	1	2	3	1	4	1	3	3	2	3	1	1	2	1	3	3	1	2	3	2	3	2	4	3	4	2
42	4	3	5	5	3	3	2	3	3	4	3	1	3	3	3	1	1	2	2	2	4	4	2	2	2	3	1	2	2	3	5	5	4	4	1	4	3	4	3
43	4	2	4	3	5	5	3	1	5	4	5	2	4	5	3	2	1	1	4	1	5	1	1	1	2	4	1	5	1	4	1	1	1	5	2	4	3	3	2
46	2	2	2	3	2	3	1	2	2	3	2	1	3	1	3	4	1	1	2	1	2	1	1	2	2	3	1	2	3	2	3	5	2	1	2	2	2	3	1
48	4	4	5	4	4	4	4	4	3	4	4	3	5	4	4	4	3	4	4	4	5	4	3	3	3	4	5	4	3	3	2	2	3	3	4	4	2	4	2
49	3	2	3	1	3	3	3	4	4	3	3	3	5	1	5	2	2	1	3	1	2	2	1	3	3	4	1	4	3	4	4	4	2	4	3	2	2	4	2
50	1	2	3	1	1	3	3	3	4	3	3	1	4	3	3	2	3	1	2	1	2	3	1	3	1	2	1	2	1	1	1	2	1	3	1	3	2	1	1
51	3	3	2	2	3	2	3	4	3	4	3	1	3	1	3	3	2	1	3	2	4	2	1	3	2	4	1	4	2	1	1	3	3	1	1	5	2	3	3
52	2	2	3	1	3	2	2	2	2	2	3	2	4	3	3	1	2	1	2	2	2	2	2	2	2	2	1	3	1	2	2	4	4	1	2	3	1	3	1
53	1	2	2	2	3	2	4	3	2	2	2	1	4	3	3	3	2	1	2	2	3	4	1	2	4	2	2	4	2	2	3	2	2	2	1	2	2	2	4
55	4	1	2	2	1	1	1	3	3	4	5	2	5	3	3	1	3	1	3	2	4	3	2	4	1	2	1	2	1	1	1	1	2	1	2	3	4	1	1
56	2	2	3	3	3	3	4	3	4	4	4	3	3	3	2	2	3	2	2	2	3	3	3	4	3	5	2	3	2	2	1	2	3	3	1	3	2	3	1
57	3	2	5	3	3	2	2	2	3	1	2	2	3	2	2	3	2	3	3	3	2	2	2	2	3	2	1	3	2	3	1	3	2	2	2	2	3	3	1
58	2	1	4	1	3	2	2	4	3	2	2	1	3	1	3	3	1	1	3	3	4	2	4	1	2	2	1	2	1	1	4	4	3	1	2	3	1	1	1
59	1	1	2	2	1	3	1	3	3	1	3	2	3	1	2	2	2	1	2	2	3	2	1	1	2	3	1	2	1	1	3	2	1	3	1	2	2	3	3
60	2	3	2	4	2	3	3	2	3	4	4	2	2	2	2	2	2	3	3	3	2	2	2	2	3	4	2	3	2	3	2	2	4	4	3	4	3	3	4
61	3	1	3	3	2	4	5	5	1	5	4	4	2	2	2	4	3	3	4	2	4	4	1	2	1	3	1	3	1	1	1	4	4	5	5	3	4	2	3
62	3	1	3	3	2	3	2	3	3	3	3	1	4	4	3	3	1	1	2	2	4	2	2	2	2	3	3	3	1	1	3	3	3	3	1	3	3	3	1
63	1	1	2	3	3	2	1	1	2	3	3	1	4	2	2	2	1	1	2	2	3	2	1	2	1	2	1	3	1	2	2	4	2	2	1	4	1	2	1
64	5	3	4	4	3	5	1	5	5	2	3	1	2	3	2	3	2	3	5	5	5	1	5	4	2	5	3	3	4	4	1	5	3	3	1	4	3	5	1
65	5	4	1	3	4	4	3	3	5	2	5	3	2	2	2	4	2	1	3	4	5	3	2	3	1	5	4	3	3	3	5	3	3	5	1	3	4	3	1
65_2	3	4	2	5	4	5	2	4	5	2	5	4	3	4	3	4	3	5	3	3	3	2	2	3	2	2	1	5	5	4	5	5	2	2	1	3	3	5	2
66	2	2	4	3	4	2	3	4	3	4	4	3	4	1	4	2	2	2	4	4	5	3	4	4	4	3	4	4	4	2	2	2	2	4	4	5	5	4	2
69	4	3	2	3	3	5	5	4	4	3	5	4	5	3	5	4	1	3	4	4	5	2	2	1	1	3	1	2	2	1	1	4	3	3	2	2	2	4	3
71	2	2	2	3	2	3	3	2	3	3	3	2	4	2	3	4	2	1	4	2	4	2	2	3	1	4	1	2	2	3	3	5	2	4	1	3	2	2	3
72	3	2	3	2	4	2	4	3	3	2	4	2	4	2	3	2	2	1	2	1	3	2	1	2	3	2	1	4	1	2	4	1	2	3	1	3	2	2	1
73	1	2	2	1	2	1	1	3	2	1	1	1	2	1	3	2	1	1	2	1	3	3	1	2	1	3	1	3	1	1	1	1	1	3	3	2	1	3	1
74	4	2	2	2	3	3	3	2	2	3	3	1	3	2	2	3	2	2	4	2	3	2	2	3	2	2	1	3	2	2	2	3	3	2	2	3	2	3	3
75	3	2	4	3	4	2	3	2	4	3	3	1	4	2	3	2	2	3	2	1	4	2	1	2	2	4	1	3	2	3	3	4	3	3	1	3	3	2	3
76	3	3	3	3	2	2	2	2	4	3	3	2	4	2	3	2	3	2	3	1	4	3	1	2	2	4	1	2	2	1	2	4	3	3	1	2	2	2	2
77	1	2	3	1	2	1	2	1	3	2	3	3	3	1	3	4	3	1	2	1	2	2	2	1	1	1	1	2	1	1	1	1	1	2	2	3	1	2	2
78	4	3	2	3	2	2	2	3	2	3	3	2	4	2	3	3	4	2	1	1	3	3	1	2	2	3	1	3	1	3	1	2	4	5	3	4	3	3	3
80	3	2	3	3	4	3	4	4	4	4	4	1	3	3	2	3	2	1	3	3	4	3	1	4	4	4	2	3	3	2	3	4	4	4	1	4	4	1	2
81	3	3	3	4	3	3	4	2	4	4	3	3	5	5	5	3	4	3	2	4	4	4	4	5	5	4	2	5	4	3	4	2	1	3	3	3	4	5	4
82	1	2	2	3	2	2	2	3	3	3	4	1	3	1	2	3	1	1	2	1	4	2	1	2	1	2	1	2	1	2	1	2	1	2	2	3	1	3	1
83	1	1	2	1	2	3	3	3	4	3	4	1	3	2	3	2	3	2	3	1	3	2	2	2	2	2	1	3	1	1	2	2	1	4	2	4	2	2	1
84	2	2	1	3	2	3	2	2	3	2	4	2	3	2	4	3	3	4	3	2	4	3	2	2	1	4	1	2	3	2	1	2	1	2	2	4	2	3	2
87	3	4	3	3	3	3	4	3	2	4	2	4	2	2	2	2	2	2	3	3	2	2	2	3	4	3	3	4	4	1	3	4	4	2	1	4	2	3	2
89	5	4	4	3	3	3	2	2	3	2	1	1	2	1	2	1	1	1	3	1	2	1	1	2	2	1	1	3	1	2	3	3	4	3	2	3	3	2	1
92	2	3	3	3	4	4	3	2	2	4	4	2	3	3	3	2	2	2	2	1	3	2	2	1	1	3	2	2	3	1	1	4	2	2	1	3	2	3	2
93	1	2	2	2	3	4	4	4	4	4	4	2	4	5	4	5	5	4	4	5	4	3	1	2	2	4	1	2	2	4	3	4	1	2	3	4	3	4	3
94	2	3	3	3	3	1	2	3	2	3	4	3	3	1	2	1	2	1	1	1	4														2	3	3	1	1
95	2	2	3	2	2	2	2	2	2	3	3	2	2	1	2	2	4	1	2	1	4	3	1	2	2	2	1	2	1	2	1	4	1	1	1	4	3	2	3
97	4	2	2	2	2	2	2	3	4	3	3	3	5	3	3	4	2	3	2	2	5	2	2	2	2	3	2	2	2	3	2	2	2	3	2	4	1	3	3
98	3	3	2	4	2	1	2	2	3	3	3	1	2	2	5	4	1	2	3	2	3	1	2	2	4	1	2	3	2	2	1	4	4	2	3	4	4	3	1
99	3	4	3	2	3	2	4	3	2	3	4	4	5	3	5	4	3	4	3	3	5	3	4	3	2	1	1	1	1	2	1	2	1	2	4	5	3	1	3
100	2	1	2	4	3	4	4	2	4	3	2	2	5	2	5	2	1	1	3	2	4	2	1	3	2	3	1	2	1	3	4	3	5	4	1	3	2	3	1
101	2	1	2	1	2	3	3	3	3	3	3	2	4	1	4		2	1	3	3	3	2	2	2	2	3	3	2	2	3	1	2	3	3	3	3	2	3	1
102	3	4	2	1	4	1	2	2	4	2	2	1	3	1	2	3	1	2	2	2	3	2	2	2	2	1	1	3	1	2	1	5	2	2	2	3	2	2	1
103	2	4	2	3	4	3	2	3	2	2	3	4	4	2	4	2	4	1	2	2	3	4	2	1	1	5	1	2	1	1	5	5	1	2	2	3	2	3	3
104	5	3	2	3	4	4	5	4	3	4	4	1	4	4	4	4	3	3	2	3	5	3	3	4	4	4	3	3	4	4	3	4	2	1	2	2	3	3	3
105	3	2	4	2	4	5	3	4	5	4	3	5	5	4	2	4	1	1	4	3	4	4	1	1	3	5	1	3	1	2	3	2	1	1	1	3	3	1	4
106	3	3	2	2	4	5	5	5	3	3	4	2	5	4	3	2	2	1	5	5	4	5	3	5	4	2	1	3	3	3	1	2	5	3	2	2	2	3	4
107	5	2	2	3	2	3	2	2	2	1	2	1	5	1	5	2	1	1	5	1	2	2	1	1	2	2	1	2	1	2	1	4	4	2	1	2	2	3	1
108	4	1	3	3	2	3	4	1	5	2	3	1	5	2	5	3	1	1	4	2	4	1	1	3	4	4	1	4	1	1	1	5	2	2	1	3	3	2	2
109	3	2	2	2	2	1	5	3	4	3	3	1	5	1	5	2	1	1	5	4	4	4	4	4	1	2	1	4	1	2	2	2	2	5	1	2	1	1	1
110	3	2	3	1	2	1	2	2	4	4	4	1	5	1	5	1	1	1	5	2	5	3	1	3	1	3	1	2	1	5	1	2	4	5	1	4	1	2	1
111	3	3	3	4	3	2	4	2	4	3	2	1	4	2	4	3	2	1	4	2	4	2	1	1	2	4	2	2	2	3	1	3	4	4	1	4	3	3	2
112	2	4	3	2	2	3	4	4	3	2	4	1	3	2	2	2	1	1	2	2	3	1	1	2	2	1	1	3	1	4	1	1	2	1	1	2	2	2	1
113	3	2	2	1	2	2	2	1	4	2	2	1	4	2	4	3	2	2	2	2	2	2	2	2	2	2	1	3	2	3	4	1	3	3	2	2	2	2	1
114	2	2	3	1	2	3	2	2	3	2	3	1	3	2	3	2	2	2	2	1	2	3	3	2	2	2	2	2	2	2	1	2	3	2	1	3	2	2	1
115	4	1	5	2	3	4	5	4	2	3	3	3	4	3	4	3	1	1	2	1	3	2	1	2	3	4	1	2	1	2	3	2	2	2	1	3	2	3	2
116	1	1	1	1	1	3	1	2	2	2	2	2	4	2	2	2	2	1	1	1	2	2	1	1	1	1	1	1	2	1	2	1	1	2	1	3	1	3	1
119	2	2	2	2	2	3	2	2	3	2	3	3	3	2	2	2	3	3	2	2	3	3	2	2	2	2	1	2	2	2	2	2	2	2	2	3	2	3	2
120	3	2	4	3	4	2	2	2	5	3	1	1	5	3	5	1	2	1	3	4	5	4	1	4	3	5	1	4	1	2	1	3	1	4	2	5	3	2	3
121	2	1	4	3	4	5	5	2	3	2	5	1	4	3	3	4	5	1	4	1	5	4	1	2	1	4	1	3	3	1	1	4	1	5	1	5	4	1	4
122	2	1	3	3	1	3	1	2	4	2	2	1	3	3	2	3	3	1	2	1	3	2	2	2	1	4	1	2	1	2	1	5	3	2	2	3	2	3	3
123	3	2	3	3	3	3	3	3	2	3	3	2	3	3	2	3	3	3	2	2	3	2	2	2	2	3	1	2	2	2	3	2	2	2	1	3	2	2	2
125	2	2	2	2	2	2	2	2	2	4	4	3	5	1	4	2	2	1	3	2	3	2	2	2	2	1	2	2	2	1	2	4	2	1	2	2	1	2	2
126	2	2	2	2	3	2	3	2	3	4	3	2	3	2	3	3	2	2	3	2	2	2	2	3	2	2	1	3	2	1	3	2	3	2	1	2	2	3	1
128	2	3	3	1	2	2	2	3	4	2	4	2	3	1	4	2	2	1	3	2	3	3	1	2	2	1	1	2	3	1	2	2	1	2	1	4	2	2	2
129	2	2	3	3	4	2	1	2	3	4	4	1	3	1	3	3	2	1	2	1	4	1	1	2	2	2	1	2	1	1	1	1	2	1	1	4	3	3	1
130	2	1	2	4	3	4	3	1	4	4	4	3	2	2	2	1	3	2	2	3	2	1	3	3	3	4	2	3	1	2	3	3	3	4	2	3	2	4	2
131	2	2	4	2	2	2	1	5	4	3	2	1	3	1	2	1	1	1	2	1	3	2	1	2	1	4	1	4	1	3	2	5	1	2	1	3	2	2	1
132	2	1	4	3	3	4	3	3	2	4	5	1	4	1	4	3	1	2	3	2	4	4	1	5	5	3	1	4	4	4	1	3	1	4	1	4	2	4	4
133	3	1	4	3	2	2	2	2	4	1	2	1	3	1	2	1	1	1	5	1	3	2	1	4	2	5	2	5	1	1	2	2	2	3	1	2	1	2	1
134	3	2	3	3	3	3	3	2	2	2	5	3	3	1	2	4	3	1	2	2	2	2	1	1	2	2	1	2	1	3	3	2	1	2	2	3	2	2	2
135	3	1	4	2	3	2	3	4	3	3	5	2	5	2	5	2	2	1	2	2	3	2	2	2	3	2	1	4	1	1	3	2	1	3	2	3	3	1	2
137	1	1	2	2	1	1	2	2	2	2	3	1	2	1	2	1	1	1	2	1	3	1	1	3	1	1	1	2	1	2	1	2	1	2	1	3	2	2	2
138	3	2	2	2	4	3	3	3	3	3	3	2	3	2	2	2	3	1	2	2	3	2	1	4	2	5	1	2	3	2	4	3	2	3	1	2	1	4	3
139	5	5	4	5	4	5	3	1	4	2	4	2	5	4	5	5	2	2	2	5	2	2	4	5	5	5	5	2	4	2	1	5	5	4	1	2	4	5	2
140	2	3	4	4	3	3	2	2	5	2	3	1	5	3	3	1	1	1	5	3	3	4	2	4	3	5	1	5	1	5	3	2	2	4	2	3	3	4	3
142	3	2	4	2	2	3	2	3	2	4	2	2	4	3	4	2	2	2	3	3	3	2	3	2	2	3	2	2	2	3	3	3	4	3	3	4	2	2	2
143	3	2	3	2	2	2	1	2	2	2	1	2	2	1	3	2	3	1	2	1	2	2	2	4	3	3	1	4	1	3	3	5	2	1	1	4	3	2	3
146	3	2	3	3	3	4	3	2	3	4	4	2	3	2	3		3	4	2	4	5	3	4	4	3	4	2	2	3	2	3	3	4	4	2	4	4	4	1
147	2	3	2	2	3	3	3	3	4	5	5	3	3	2	3	2	3	2	3	2	5	4	3	3	2	2	1	1	3	2	1	2	1	2	1	4	3	2	1
148	3	2	3	2	2	3	4	3	4	3	4	3	4	1	3	3	2	2	3	2	4	2	2	3	4	5	2	4	3	3	1	5	3	4	2	4	3	3	2
149	3	5	2	5	2	4	3	2	5	4	3	3	3	3	3	5	4	3	3	2	4	4	1	1	2		1	3	2	1	1	3	1	3	1	4	2	1	1
151	4	4	4	3	2	2	2	4	5	3	4	1	4	2	4	4	5	1	3	4	5	4	3	1	1	3	1	3	4	1	2	3	3	4	2	3	3	4	4
152	3	2	2	1	3	1	3	2	3	4	4	1	5	1	5	3	2	1	5	2	5	4	2	1	2	2	1	3	1	2	1	2	5	2	5	5	3	1	2
153	2	2	2	4	3	3	2	3	4	3	4	2	5	3	5	2	2	2	3	2	4	4	2	4	2	3	2	3	3	3	4	4	5	3	2	4	3	4	1
155	3	4	2	2	3	3	2	3	4	2	3	2	4	1	4	2	2	1	3	2	2	2	3	3	2	2	1	3	2	1	3	4	1	1	1	3	3	4	2
156	1	2	4	1	1	2	2	2	3	2	4	1	2	2	2	5	1	1	2	3	3	1	1	3	4	5	1	5	1	1	2	5	2	1	1	2	2	2	1
157	2	2	2	1	2	2	1	3	3	1	3	2	4	1	3	3	1	1	2	1	1	2	2	4	3	2	1	1	3	1	1	4	1	5	1	2	4	1	2
159	2	2	2	2	2	2	3	3	3	2	2	1	3	1	3	2	1	1	2	2	3	2	1	2	2	3	1	4	1	3	1	4	4	4	1	3	3	2	3
162	4	3	3	3	5	3	2	2	3	3	4	5	5	1	3	5	4	1	2	1	4	3	1	3	1	3	1	2	1	3	1	3	3	3	2	5	1	3	4
163	2	1	3	5	5	3	3	5	4	5	5	5	5	3	4	5	3	2	4	3	5	5	3	2	2	5	1	5	5	1	3	3	1	5	3	5	4	2	4
166	2	1	2	3	3	4	4	3	3	4	5	5	5	2	5	5	4	4	4	4	5	4	1	2	3	5	1	2	3	2	2	4	4	4	4	4	4	3	4
168	3	2	2	1	1	2	1	2	1	1	4	2	4	2	2	2	2	1	1	1	3	1	1	3	3	1	1	2	1	3	1	2	1	1	2	2	1	3	3
169	3	3	3	2	3	2	3	4	3	5	4	3	5	3	5	5	4	5	5	4	5	5	4	4	3	3	2	3	4	5	4	3	2	4	3	4	4	2	3
170	3	2	1	2	2	4	3	3	4	3	2	1	4	1	2	4	4	1	2	1	3	2	1	3	3	2	1	2	1	1	1	4	1	2	2	3	2	3	2
171	3	2	3	4	2	4	5	3	4	4	4	2	5	4	5	3	2	3	4	4	4	3	2	3	2	4	4	1	4	5	4	4	2	3	1	4	3	4	2
172	4	2	4	3	3	3	2	4	5	4	4	2	4	2	4	2	3	3	4	5	2	5	3	4	3	4	3	5	3	3	2	3	4	5	2	5	4	4	4
173	4	5	3	2	3	3	2	3	4	3	3	3	4	3	3	4	4	4	3	3	3	4	2	3	2	3	1	2	3	4	2	4	3	3	3	4	3	3	3
174	2	2	3	2	1	1	3	3	3	2	4	1	3	1	3	3	3	1	2	2	3	2	2	1	1	2	1	3	2	2	2	1	1	1	1	3	3	2	2
175	4	5	4	1	4	4	3	2	4	3	3	2	4	2	3	2	4	2	2	2	2	3	3	3	2	1	1	3	3	3	3	2	2	2	1	3	3	4	3
176	3	3	2	2	1	2	2	2	4	4	4	3	3	1	3	1	2	1	2	2	3														2	4	1	2	3
177	2	2	3	1	2	1	3	5	2	3	5	3	4	1	3	1	1	2	2	1	2	1	1	1	1	2	1	1	1	1	2	1	1	2	1	1	2	1	2
178	2	2	2	3	2	3	3	3	2	4	3	3	4	2	4	2	4	1	4	1	3	4	3	2	2	5	1	5	2	2	2	2	2	1	2	2	1	3	3
179	2	1	2	2	2	2	3	2	4	3	2	1	4	1	3	1	3	1	2	1	2	2	1	3	3	2	1	3	1	3	2	2	2	2	2	3	2	2	2
180	1	2	2	2	3	3	2	3	4	3	2		2	1	3	3	3	1	2	1	2	2	1	2	1	1	1	2	2	1	1	2	1	3	1	3	2	3	3
181	3	2	2	4	2	1	2	2	3	3	5	2	3	2	2	3	3	3	2	3	3	3	3	2	3	2	1	5	2	3	3	2	1	3	1	5	3	3	3
182	1	1	4	2	3	1	4	4	3	5	5	5	3	2	4	5	5	4	5	5	4	5	5	4	4	5	5	4	3	4	5	5	3	5	3	4	4	2	2
185	3	3	3	2	4	3	5	3	3	4	3	2	5	3	5	3	1	2	5	1	5	4	2	4	3	2	1	4	2	4	1	4	5	5	4	5	3	3	3
186	3	2	2	2	2	3	2	2	3	3	2	1	5	3	5	3	4	1	2	3	4	3	3	3	2	4	2	3	2	3	2	4	3	3	1	3	2	1	2
188	3	2	4	3	3	4	3	3	4	2	3	1	4	2	3	2	2	2	3	1	2	3	3	4	2	3	1	3	1	2	1	3	4	4	2	3	3	3	2
191	3	3	4	1	3	1	1	1	1	2	2	1	3	1	4	4	1	1	2	2	2	1	2	1	1	1	2	2	2	1	1	1	1	1	1	2	2	2	2
192	2	2	3	2	3	3	3	2	4	4	3	2	5	3	5	2	3	2	4	3	4	3	3	2	2	2	1	4	2	3	2	2	3	3	3	4	2	3	1
194	2	2	2	2	2	1	3	1	2	2	2	1	3	3	2	1	1	1	2	1	3	1	1	2	2	2	1	2	1	1	1	2	1	3	1	2	2	1	1
195	1	2	1	3	2	1	1	1	3	1	3	1	3	2	2	2	2	1	2	2	3	1	2	1	2	1	1	2	3	1	1	2	1	1	2	2	2	1	1
196	3	3	4	4	4	3	3	4	4	4	5	3	4	2	2	3	3	2	3	3	4	2	2	1	3	5	2	3	3	3	4	3	4	3	1	4	3	2	2
197	2	4	2	1	2	3	2	2	3	1	3	1	3	2	3	2	1	1	2	1	2	1	2	3	3	2	1	2	1	2	1	2	3	2	2	3	3	3	1
198	3	4	2	3	3	4	4	4	3	3	3	2	4	1	3	2	2	1	2	3	4	2	1	2	2	2	1	3	2	2	1	4	3	4	2	3	3	4	2
199	5	4	4	5	4	4	4	4	3	3	4	1	3	5	3	3	3	2	3	3	5	3	3	4	3	5	1	3	4	4	5	5	5	4	4	4	3	4	3
200	2	2	2	2	1	3	3	3	1	3	4	1	4	1	3	3	4	2	2	1	3	4	1	2	2	1	1	3	3	2	1	3	1	3	1	4	3	3	1
201	2	3	4	2	2	3	4	2	1	5	3	4	5	5	5	4	3	4	4	3	5	3	4	3	3	2	2	4	3	3	2	3	2	2	1	4	3	2	2
202	1	1	2	2	1	3	3	3	3	4	3	3	3	1	2	2	3	1	2	1	3	2	1	1	1	2	1	1	1	1	2	2	2	2	1	3	4	3	2
203	3	2	2	4	2	3	2	3	4	2	4	1	3	2	3	2	3	1	3	2	3	3	2	1	1	4	1	2	2	2	1	2	3	2	1	3	2	4	1
204	2	2	2	1	3	2	4	4	4	4	4	1	2	5	3	4	2	1	4	1	4	4	1	4	2	2	1	3	2	2	1	4	1	4	1	1	3	4	4
207	1	2	2	1	1	1	1	2	2	3	3	3	4	2	4	3	3	1	3	2	2	2	2	3	3	2	1	3	1	3	3	2	2	2	3	3	1	3	2
210	5	2	3	4	3	4	3	3	4	3	2	2	3	2	3	2	3	2	3	1	2	2	2	2	1	3	1	2	3	3	4	4	3	2	2	2	3	4	2
211	2	2	2	1	2	1	1	2	3	2	4	2	2	2	2	1	2	1	2	2	2	1	1	2	1	2	1	2	2	1	2	1	2	2	2	2	2	2	1
212	4	3	4	2	3	2	1	2	3	3	5	3	2	2	3	2	3	1	3	1	3	3	1	4	1	3	1	3	1	4	1	3	2	2	2	3	3	3	3
213	1	1	1	3	3	3	2	2	2	3	3	2	3	1	2	1	2	1	1	1	3	2	1	2	1	2	1	3	2	1					1	3	2	2	2
214	1	3	2	1	1	1	1	2	2	2	3	1	2	1	1	1	2	1	1	1	3														1	2	1	1	1
251	3	2	2	3	2	1	3	2	3	2	2	3	4	4	4	4	4	4	4	4	4	4	4	4	4	5	1	4	4	4	4	3	4	4	1	2	5	4	5
253	2	4	2	2	3	3	3	2	4	4	4	3	4	4	5	3	4	2	3	3	4	3	2	2	2	2	1	4	4	2	2	2	3	3	3	4	4	3	1
254	3	3	2	3	2		3	3	1	4	3	3	4	1	4	3	4	1	2	1	4	3	1	2	3	4	1	3	4	1	5	5	3	4	3	3	3	4	1
255	1	2	4	1	2	3	2	4	3	2	4	3	4	1	4	3	2	3	2	3	3	2	2	1	2	1	1	4	3	3	3	4	2	3	2	4	2	4	3
256	1	2	3	3	3	3	2	2	3	3	4	1	4	1	4	3	2	1	4	2	4	3	2	2	2	2	2	3	1	3	3	3	2	3	1	3	4	3	2
258	3	3	2	2	1	2	2	2	2	2	3	3	4	1	4	2	3	1	2	2	3	2	2	2	2	1	1	2	3	2	1	1	3	1	1	2	2	3	2
259	4	4	4	4	4	4	4	4	5	4	4	3	4	4	5	4	4	4	4	4	4	4	3	4	3	2	4	3	4	3	3	2	3	4	2	3	4	3	3
260	2	2	1	3	2	2	2	3	1	3	3	2	4	1	2	3	1	1	2	2	3	2	1	1	1	2	1	2	3	2	1	2	1	1	1	2	1	2	3
261	2	3	2	2	1	2	4	2	3	2	2	1	4	2	2	1	1	1	2	1	2	2	1	2	2	2	1	2	3	2	2	1	1	2	1	3	2	2	1
263	3	1	2	3	2	3	4	5	5	5	5	1	5	3	5	5	1	3	2	4	5	4	2	4	4	5	1	3	3	3	2	3	2	5	3	4	1	3	3
264	3	4	3	1	3	3	2	2	3	1	2	1	2	2	2	1	2	2	3	1	2	2	1	2	1	1	1	2	1	2	3	3	1	2	1	3	2	2	1
265	2	1	3	4	2	4	3	4	3	4	3	2	3	3	2	5	2	1	2	3	3	1	3	1	2	1	1	4	1	2	1	1	1	3	1	3	1	4	2
267	3	3	3	4	3	4	5	4	4	4	4	4	3	2	3	3	3	3	2	1	3	3	2	2	1	3	1	2	3	1	1	3	2	3	1	3	3	3	1
268	1	2	2	3	2	2	3	3	3	3	4	2	3	2	3	4	1	1	4	3	3	1	3	1	3	2	1	2	2	3	1	3	1	3	2	4	2	3	2
269	1	2	3	3	3	2	2	2	4	2	2	2	3	1	2	2	2	2	2	1	2	2	1	2	2	2	1	3	2	2	1	3	2	3	2	3	2	3	1
270	4	3	4	2	4	3	3	2	5	3	3	2	4	2	3	2	2	1	2	2	3	2	2	3	4	2	1	5	2	3	1	5	2	2	2	3	2	3	2
271	3	1	4	4	4	4	4	4	4	3	3	2	3	2	2	3	1	2	3	3	3	3	2	2	2	2	2	3	2	3	3	3	3	3	1	3	2	3	1
272	4	1	2	3	2	1	1	3	2	3	3	1	5	1	1	4	1	1	1	1	2														1	2	2	2	1
273	2	2	1	2	1	2	1	1	3	4	4	1	4	1	5	1	2	1	2	2	3	1	2	1	1	1	1	2	1	1	1	1	5	4	1	2	3	1	1
275	2	2	3	3	2	2	3	4	3	3	3	2	3	3	3	2	2	2	2	1	3	3	2	5	3	2	1	3	3	2	2	4	3	2	2	3	3	2	2
276	2	3	2	3	1	3	1	1	1	1	4	1	3	2	3	1	1	1	1	2	1	1	1	1	1	1	1	5	1	1	2	2	1	1	1	2	3	3	1
281	2	3	4	2	3	3	2	4	4	3	3	3	3	2	3	1	2	1	3	1	3	3	2	1	1	2	1	1	1	2	1	2	1	2	2	4	1	3	1
282	2	1	2	4	1	1	3	2	3	1	4	3	3	1	2	3	3	1	2	1	4	1	1	1	1	2	1	2	1	1	1	2	1	2	2	4	1	1	1
283	2	2	4	1	1	3	1	3	3	2	4	2	4	1	2	2	1	1	1	1	3	1	1	1	1	1	1	2	3	2	2	2	1	2	1	2	3	2	3
285	2	2	2	2	3	3	3	3	4	3	3	1	4	2	4	2	3	1	3	2	2	2	2	2	2	2	1	3	1	2	3	4	2	4	3	1	2	2	1
286	4	5	5	3	3	4	5	5	3	5	4	3	3	4	5	5	5	5	4	4	5	5	4	4	4	3	3	4	4	3	2	4	4	5	3	5	4	5	5
287	4	5	5	5	5	5	5	5	4	5	5	4	5	4	4	3	3	4	4	2	3	5	4	4	3	1	1	4	3	4	5	5	4	5	3	2	3	4	3
288	4	4	3	3	3	4	5	5	2	4	5	3	4	3	4	5	3	5	5	2	4	4	3	4	3	5	2	3	4	5	5	3	4	5	2	3	4	2	4
289	5	3	4	4	2	3	2	4	5	4	5	4	3	3	2	4	3	3	2	3	4	5	4	4	4	5	3	5	4	4	3	3	4	3	3	4	4	3	4
291	3	2	3	1	3	3	1	2	3	3	3	2	3	2	2	3	1	1	2	2	2	1	1	1	1	1	1	1	1	1	2	3	1	2	2	1	1	3	1
296	2	3	3	1	4	2	4	3	3		5	2	3	3	3	4	1	2	4	4	4	3	3	1	2	2	1	3	4	2	1	2	1	4	1	3	2	3
297	2	1	2	2	2	2	2	2	3	3	3	2	3	1	4	2	1	2	2	1	3	2	1	2	1	2	1	2	2	2	2	2	2	2	1	3	3	3	2
300	1	1	2	3	1	2	1	1	4	3	4	1	5	2	5	3	3	1	3	3	3	3	1	2	2	4	1	3	3	3	1	2	1	2	2	2	3	1	2
301	2	2	3	2	3	3	2	2	2	2	3	1	5	1	5	1	3	1	2	1	2	2	1	1	1	1	1	3	1	3	4	2	1	4	1	2	2	3	1
302	2	2	2	3	3	2	3	3	2	3	4	2	5	2	4	4	2	2	3	2	4	3	2	2	2	1	1	2	1	2	3	1	1	3	2	3	3	3	2
303	3	3	3	2	4	2	3	4	5	4	4	4	3	1	3	3	4	1	3	2	2	4	2	2	1	3	1	3	2	3	2	1	1	4	1	3	2	2	3
304	3	2	2	4	1	2	2	3	2	3	2	1	4	1	4	3	2	1	2	4	2	1	1	4	4	5	1	5	2	2	4	3	4	3	1	2	1	2	1
305	1	1	3	2	2	3	2	2	3	2	3	2	3	2	3	2	2	1	2	2	3	1	1	2	2	2	1	2	2	2	1	2	2	2	2	3	1	2	3
306	1	2	2	2	2	2	2	2	2	3	3	2	3	2	2	2	1	2	2	2	3	2	2	2	2	2	1	2	2	2	2	3	1	2	2	3	3	2	2
309	3	3	2	2	3	2	4	4	3	5	3	2	4	3	2	3	4	2	3	2	4	3	1	5	1	5	4	4	2	5	2	2	2	3	1	3	4	2	3
310	4	4	2	4	4	2	2	2	3	4	4	2	2	3	2	2	3	4	3	2	4	4	2	2	2	3	4	2	4	3	1	5	3	2	2	4	4	3	3
311	3	2	2	4	2	2	2	3	4	4	4	2	4	3	3	4	1	1	4	1	4	5	1	2	1	4	1	4	2	2	1	2	1	3	4	3	4	2	3
312	4	4	5	3	3	5	4	5	4	3	5	4	5	3	3	3	4	3	3	5	4	4	2	2	3	5	2	5	5	2	3	5	3	3	2	4	4	5	5
313	4	5	2	1	4	4	5	3	2	5	5	3	4	5	4	3	4	3	5	5	4	4	3	3	4	3	1	4	3	4	2	4	1	3	3	4	2	2	4
314	4	3	5	3	4	5	4	4	2	3	2	1	4	3	5	2	5	2	3	2	4	5	3	3	3	2	1	3	1	4	2	3	4	3	2	3	3	3	3
315	3	5	2	2	2	2	4	3	3	3	3	4	3	1	3	3	1	1	3	1	4	2	1	3	1	1	1	2	4	3	1	4	2	3	2	4	2	4	2
316	4	3	4	4	3	4	4	4	3	3	3	3	3	3	3	3	3	2	2	2	3	2	3	2	2	3	1	3	2	3	2	3	4	3	2	3	3	3	2
317	2	2	3	1	2	3	5	5	3	3	2	1	3	2	2	2	1	1	2	2	2	1	1	2	2	2	1	2	1	1	1	1	2	2	2	2	1	2	1
318	2	2	4	1	2	3	2	4	5	4	5	3	4	4	5	4	4	4	3	4	3	4	2	3	3	5	4	1	2	2	2	3	2	3	2	3	4	3	5
319	2	3	2	2	2	4	2	2	2	3	4	1	4	2	2	2	3	2	2	2	2	2	2	2	1	1	1	2	2	2	3	1	1	2	2	2	3	3	1
320	3	2	3	3	3	2	3	3	4	3	4	2	4	1	3	3	3	1	2	2	3	4	1	1	2	4	1	2	3	2	2	2	1	2	3	4	3	1	2
321	3	3	5	3	3	2	4	5	2	2	3	2	4	4	4	3	4	2	2	3	5	5	1	4	2	5	2	2	2	1	3	2	2	4	1	4	3	4	3
322	2	2	2	2	3	2	3	3	3	3	3	2	3	2	3	2	1	1	2	2	3	1	1	2	1	1	1	3	1	2	1	2	2	2	1	2	3	3	1
323	2	2	2	2	2	2	2	2	3	2	2	2	2	2	2	2	1	2	3	2	2	2	2	3	2	2	2	3	2	3	2	2	2	2	2	2	2	2	2
324	2	2	2	2	2		2	2	2	2	3	2	2	2	2	3	1	1	2	1	2	2	2	2	2	2	1	2	1	1	2	1	1	2	2	2	1	2	2
325	1	4	2	2	3	3	3	3	3	3	3	2	5	2	5	3	3	1	4	4	5	4	5	3	4	5	5	5	5	4	2	2	3	4	4	4	4	4	4
326	5	2	4	3	4	2	3	3	2	4	3	2	3	1	3	3	4	3	3	1	4	3	1	3	3	5	1	3	3	1	2	3	3	3	1	3	2	1	2
327	1	2	2	1	3	3	3	1	4	3	4	1	3	1	3	3	1	1	3	1	3	2	1	1	3	1	1	4	1	3	1	1	2	2	2	4	3	4	1
328	5	4	5	4	3	5	4	4	4	4	5	3	4	4	5	4	5	5	5	5	5	3	2	4	5	4	1	5	4	5	1	4	1	3	3	5	4	5	4
329	2	2	3	3	3	2	2	3	4	2	2	1	3	3	3	2	4	2	2	1	2	4	1	2	2	1	1	2	3	3	2	4	2	2	2	3	3	2	3
330	3	3	3	1	2	2	2	5	3	2	2	1	4	1	4	2	2	1	2	1	2	1	1	2	3	2	1	2	3	1	3	5	4	2	2	2	1	3	1
331	2	2	2	1	3	2	2	2	3	2	2	1	4	1	5	3	2	2	3	1	2	1	1	1	2	2	1	1	1	1	1	1	4	3	2	3	2	3	1
333	1	2	2	1	2	3	2	2	3	2	3	1	5	1	5	2	3	1	1	2	2	2	1	2	3	1	1	2	3	1	1	2	3	2	1	2	3	3	1
334	5	4	5	5	5	3	4	5	4	5	4	3	5	3	5	4	2	4	5	4	5	3	5	3	2	4	3	2	2	2	5	4	3	4	4	3	5	2	3
335	2	2	3	2	3	2	4	4	3	3	3	2	4	3	3	2	2	1	3	2	3	3	2	3	3	4	2	3	2	1	1	4	4	3	1	2	2	3	3
336	2	3	2	2	3	3	2	3	5	5	5	2	2	2	3	3	3	3	3	2	4	5	2	2	3	3	1	3	1	2	2	1	1	3	1	3	5	2	1
337	2	3	2	3	2	3	3	3	1	4	4	1	3	2	4	3	1	1	4	4	5	1	1	3	2	4	1	3	3	2	4	5	4	2	1	3	3	4	1
338	3	1	2	2	2	3	3	2	2	3	1	1	3	1	3	1	2	1	3	3	2	3	3	3	2	2	1	3	1	2	2	1	1	3	3	2	2	3	1
339	4	3	4	5	3	3	3	3	3	4	4	4	3	4	3	3	2	1	5	4	4	4	4	4	4	5	2	3	1	4	2	4	2	3	1	3	4	3	4
340	1	2	1	4	3	1	2	4	5	2	4	4	5	1	4	2	5	1	2	1	3	4	2	1	2	2	1	3	1	2	1	4	4	2	1	4	4	2	4
341	2	4	2	2	1	2	3	2	4	3	4	2	3	1	3	1	1	1	2	3	3	1	2	2	2	2	1	4	1	1	2	4	2	2	2	3	3	2	2
342	2	5	3	1	2	2	3	4	2	2	2	1	4	1	4	3	1	1	2	1	3	1	1	1	2	3	1	4	4	2	1	2	2	1	2	4	3	4	4
343	5	2	4	4	2	3	3	2	2	3	2	2	5	2	5	2	2	1	3	2	4	2	2	1	2	2	1	1	1	2	1	5	3	2	1	3	3	3	1
344	1	3	2	3	3	3	3	3	3	3	3	1	3	3		2	3	1	3	1	3	3	3	1	3	3	1	3	3	1	1	1	3	3	3	3	3	3	1
345	3	2	3	2	2	3	4	2	4	4	4	2	2	2	2	2	2	1	2	1	2	2	2	1	3	5	1	3	1	3	1	4	3	2	2	2	4	3	1
349	2	3	3	4	3	4	3	1	2	2	3	1	4	1	3	3	1	1	1	2	4	1	1	1	3	3	1	3	1	1	1	3	1	1	2	4	2	3	3
351	3	3	2	3	1	1	2	2	4	3	4	3	3	1	3	1	3	1	3	2	4	4	3	2	1	3	1	2	1	2	3	2	3	4	1	4	3	1	4
352	3	2	3	2	2	3	3	3	4	2	3	5	5	4	5	5	2	1	3	1	2	2	2	1	2	2	1	2	2	2	1	3	4	3	2	3	3	4	1
353	3	2	2	2	2	1	2	1	1	2	2	1	3	2	2	3	1	1	2	2	3	3	1	3	1	2	3	2	1	3	1	3	1	1	1	2	2	2	2
354	3	2	4	1	1	3	3	3	5	2	2	2	5	1	5	1	3	1	5	5	4	5	4	4	4	4	3	5	4	4	3	3	3	4	4	2	4	2	5
357	2	4	3	3	2	4	4	4	2	4	4	3	5	2	5	3	3	4	2	2	4	5	3	2	2	1	2	2	2	3	1	5	3	4	2	3	2	3	1
358	3	1	4	2	2	2	3	2	2	4	4	3	4	2	4	4	3	4	5	3	5	3	2	2	2	3	1	4	4	5	1	1	1	5	2	4	4	3	1
361	2	4	4	3	3	3	2	3	3	4	4	2	2	3	2	4	4	2	2	1	4	2	2	2	2	2	1	2	2	3	4	3	5	3	1	5	5	2	2
363	2	2	3	3	3	3	3	4	4	5	4	3	5	3	5	4	3	4	4	2	4	4	3	4	4	4	4	3	4	4	3	4	3	4	1	4	4	2	4
364	3	1	2	2	2	1	2	4	4	3	4	1	5	2	5	5	2	1	4	4	3	2	1	1	2	1	3	3	1	1	2	2	1	4	4	3	3	1	1
365	1	2	3	1	2	2	2	4	3	3	3	1	5	1	4	1	2	1	2	1	4	3	1	1	1	2	1	2	1	1	1	1	1	2	1	3	2	2	1
373	4	4	5	1	3	3	3	3	1	3	4	2	5	1	5	4	4	4	3	1	5	5	1	4	4	2	1	3	1	1	2	2	2	3	2	3	3	2	1
376	4	1	4	3	3	4	3	4	4	4	5	4	3	3	3	5	4	2	2	3	5	1	3	1	1	3	3	3	1	2	4	4	1	1	2	4	3	4	1
377	4	3	3	2	2	5	2	2	4	2	3	3	4	3	4	3	3	2	4	3	2	3	2	2	4	2	2	2	2	2	3	1	1	2	2	3	2	4	3
379	2	1	2	1	2	1	2	4	2	3	2		5	3	5	3	4	1	1	3	4	2	2	1	2	3	1	2	1	1	1	2	2	1	1	2	2	1	1
380	3	2	2	3	4	1	2	2	4	4	2	1	5	2	5	2	1	1	2	1	4	1	1	2	3	2	1	3	1	1	1	3	3	2	2	4	3	1	3
382	2	2	2	2	3	2	2	2	4	3	3	2	4	2	3	2	3	1	4	3	3	2	3	3	2	4	1	3	2	4	2	3	4	3	3	3	3	2	1
383	4	3	4	4	3	4	4	4	4	4	4	4	4	4	4	4	4	4	4	4	4	3	3	4	4	3	2	3	3	3	3	4	3	3	3	3	2	4	3
384	2	1	1	1	3	2	1	2	3	2	2	2	5	2	2	3	4	2	2	1	5	2	2	1	1	2	1	1	1	1	2	1	1	2	1	5	2	1	3
385	3	2	2	1	4	2	1	2	1	3	4	1	4	1	3	2	3	1	2	1	3	1	1	2	1	2	1	2	1	2	1	4	2	3	1	4	3	3	1
386	1	1	1	2	1	1	1	1	2	4	4	1	1	1	1	1	2	1	2	1	4	1	1	1	1	1	1	1	1	1	2	2	1	1	1	2	1	2	2
388	4	1	5	3	4	4	5	3	4	4	3	3	4	5	4	1	1	1	3	1	4	2	3	4	4	2	1	5	1	4	5	4	2	3	1	3	1	3	3
389	1	1	2	2	2	2	2	2	3	2	2	3	4	2	4	2	2	2	2	1	3	3	3	2	2	2	1	3	1	3	2	3	1	2	1	4	3	3	2
390	2	3	3	3	4	4	3	3	4	4	4	4	4	2	3	3	2	2	2	3	4	2	3	4	4	2	1	4	2	1	3	2	2	2	2	4	3	4	3
392	2	3	2	2	2	3	2	1	1	3	3	3	4	2	3	2	2	1	2	1	4	3	1	2	2	2	1	2	1	1	3	2	2	1	1	2	3	3	2
393	2	5	3	3	2	3	3	3	3	3	3	2	3	2	3	2	1	1	2	2	2	2	2	2	2	3	2	2	2	2	2	2	2	2	2	2	5	3	3
394	3	1	2	2	2	4	2	3	2	3	3	1	4	1	4	1	1	1	1	2	3	1	1	2	2	2	1	3	1	2	2	2	3	2	1	3	3	3	2
395	2	5	3	3	3	3	3	3	3	2	3	2	3	1	3	1	2	1	2	1	2	2	2	2	2	2	2	3	1	2	2	2	1	2	1	2	2	2	1
396	4	2	3	4	4	4	4	3	4	3	3	1	4	2	4	4	4	1	4	2	4	4	2	3	3	2	1	3	3	3	1	3	2	4	1	4	2	2	2
397	2	3	3	2	2	2	3	2	4	3	3	1	4	2	3	2	2	1	1	2	3	1	1	1	2	2	1	2	1	1	2	2	3	1	1	2	2	3	1
398	3	2	3	1	4	3	2	4	3	2	2	4	3	2	3	3	5	3	3	2	5	3	1	2	2	4	1	3	1	1	2	1	2	4	2	4	1	3	3
399	3	4	4	5	4	3	3	3	5	3	5	3	4	1	4	1	4	1	2	1	5	4	2	2	3	5	1	5	2	3	1	2	2	4	1	4	3	3	3
400	3	2	2	3	3	4	2	4	2	4	4	3	5	1	5	3	3	1	4	1	5	5	1	2	1	2	1	3	2	1	4	3	2	4	1	4	2	2	2
401	2	2	1	1	2	2	3	1	2	1	3	1	3	1	2	3	3	1	3	2	3	1	1	1	3	4	1	2	1	2	1	2	1	1	2	2	1	2	1
402	3	4	2	1	3	3	1	3	2	2	2	1	4	2	4	2	2	1	2	1	4														1	3	2	3	1
403	3	3	4	4	3	4	2	4	5	2	2	2	4	3	4	2	3	5	5	5	5	3	3	2	3	4	1	2	2	2	1	2	1	2	1	2	2	2	2
404	2	3	4	3	3	3	3	4	4	3	3	1	4	3	4	3	3	3	3	3	3	2	2	4	4	2	3	1	3	3	4	4	2	4	2	4	3	3	2
405	1	2	2	2	3	2	1	2	4	3	3	3	4	3	4	3	2	3	3	3	2	2	2	3	1	3	1	3	1	3	4	2	2	2	3	3	2	3	2
408	2	1	3	2	4	2	4	4	4	4	4	4	4	3	5	5	4	3	5	4	4	4	4	3	4	3	4	3	4	4	1	3	3	4	4	4	5	4	3
409	5	3	2	2	2	4	3	2	3	3	2	1	3	3	3	3	3	2	2	3	4	2	1	1	2	1	1	2	1	2	1	1	3	2	3	3	1	3	1
410	2	3	4	1	3	2	2	2	3	1	5	1	5	1	5	2	2	1	2	1	5	5	5	5	3	1	1	2	5	1	2	4	1	2	5	5	1	2	5
411	4	3	4	3	2	4	3	3	4	3	5	3	5	4	5	4	3	3	4	5	5	5	4	4	5	4	2	3	4	4	5	4	5	4	3	5	5	4	2
412	1	1	3	3	2	1	2	2	3	2	3	1	4	3	4	2	1	1	2	2	4	2	1	2	3	2	2	2	2	3	3	3	1	2	1	3	2	2	1
413	3	2	2	4	3	3	2	3	2	2	3	1	4	4	3	2	2	1	2	3	3	2	1	3	2	2	3	4	2	2	2	4	2	2	2	4	3	5	4
414	3	3	4	3	4	5	4	3	3	4	4	3	4	1	5	3	1	4	4	5	5	3	3	3	3	4	2	4	4	4	2	4	2	3	2	4	3	4	3
417	2	4	2	1	1	4	2	3	1	2	3	3	3	1	3	1	2	1	4	2	2	3	1	4	4	1	1	4	1	3	1	1	5	3	1	3	1	3	2
418	2	3	3	1	3	4	3	3	2	3	3	1	4	1	4	2	1	1	2	2	3	3	2	2	2	1	1	2	2	3	4	3	4	2	3	4	2	3	1
419	2	1	3	3	2	3	2	3	4	3	3	2	5	2	5	2	1	1	2	2	3	2	2	1	2	2	1	1	1	2	1	3	2	3	2	3	2	3	2
420	3	2	2	3	2	2	2	2	3	1	3	1	4	1	3	2	1	1	1	1	3	2	1	1	3	2	1	3	1	1	1	2	4	1	1	3	1	2	3
421	2	2	3	1	3	4	3	3	4	4	4	2	4	1	4	3	3	1	3	2	4	2	1	2	3	2	1	3	1	2	2	2	2	3	2	4	2	3	1
422	2	3	2	2	3	3	2	3	4	3	4	2	4	1	4	3	3	1	2	1	3	3	3	2	1	2	1	2	2	3	1	1	1	2	1	3	2	2	3
423	3	2	3	4	3	3	4	2	2	3	4	1	4	2	2	1	2	2	2	1	3	3	1	1	1	3	1	3	1	3	5	3	4	4	1	3	3	4	2
424	5	2	3	5	3	2	3	1	1	5	1	1	3	2	3	1	4	1	1	1	4	2	2	5	2	5	2	3	1	1	5	5	1	3	1	4	5	1	1
425	4	3	2	5	2	3	5	5	5	5	5	4	4	3	5	5	5	5	5	5	4	4	4	2	5	3	1	2	5	5	4	5	5	5	3	4	4	3	1
426	2	3	2	1	2	3	2	3	2	2	2	2	3	1	3	2	1	1	1	1	3	2	1	1	1	1	1	1	2	1	3	2	2	2	1	3	1	2	2
427	2	2	3	2	3	4	2	3	3	3	3	1	4	1	5	2	2	1	2	2	3	2	2	2	1	2	1	3	1	2	1	3	4	3	2	4	3	3	3
428	2	2	4	1	3	5	5	5	5	5	5	2	5	5	5	5	2	2	4	4	5	4	4	4	4	4	4	4	4	4	4	3	2	4	5	5	5	4	5
429	1	3	1	1	3	1	4	5	3	5	5	3	5	1	5	4	4	4	5	1	4	5	1	1	1	1	1	3	3	1	1	3	1	3	1	4	4	2	2
430	4	1	2	2	2	2	3	2	4	3	4	2	4	1	3	2	2	1	2	2	2	2	2	1	2	2	1	3	2	1	4	2	1	2	2	3	2	2	2
431	1	1	1	2	3	1	1	3	3	2	3	1	4	1	4	1	1	1	3	1	4	3	1	1	3	2	1	1	1	3	2	5	1	3	1	3	4	2	1
432	1	2	2	2	2	3	2	2	2	2	4	3	4	3	3	2	3	1	2	2	3	2	3	3	3	3	1	2	1	2	3	1	1	1	1	3	2	2	1
433	4	2	3	4	2	3	3	3	3	3	3	2	4	1	3	2	3	1	3	2	2	2	1	2	2	2	1	3	2	2	3	4	3	2	2	4	3	2	3
434	1	3	3	1	3	3	2	3	3	1	4	2	5	1	5	5	1	1	2	1	5	1	1	3	5	5	1	5	2	1	1	5	4	3	1	5	3	3	3
435	2	2	4	2	1	2	4	4	4	5	5	4	5	5	4	4	1	5	5	5	4	5		2	4	5	5	4	4	5	5	4	5	5	3	5	3	1	4
436	2	3	2	4	2	3	2	2	3	3	3	1	5	1	5	2	1	1	2	2	2	2	2	3	2	2	1	2	2	2	4	4	4	4	4	4	4	2	2
437	3	1	4	2	2	3	3	2	3	3	3	2	5	5	5	4	5	1	2	2	3	2	1	2	1	2	1	2	2	2	1	3	1	3	1	3	3	4	2
438	1	2	1	1	1	1	1	2	2	4	2	1	4	3	4	4	1	1	2	1	2	1	1	1	1	1	1	1	2	1	1	1	2	2	1	2	4	2	2
440	2	4	4	3	2	2	4	4	3	3	4	1	4	4	3	1	3	1	3	2	2	3	3	4	4	2	1	4	2	4	3	2	3	4	2	2	3	2	1
441	2	1	2	1	3	1	2	2	2	2	2	1	5	1	5	2	2	1	4	3	5	4	1	2	4	3	2	3	4	3	4	4	2	4	1	4	3	2	4
442	4	3	3	3	3	3	3	4	5	4	4	4	4	4	4	3	2	3	4	5	4	5	4	4	5	5	5	5	3		4	3	4	3	3	3	3	4	4
443	1	1	3	3	3	3	2	2	3	3	4	1	4	1	4	3	1	1	4	1	4	2	3	1	3	2	1	3	1	1	1	3	2	3	2	3	2	3	1
445	1	2	3	1	1	3	3	2	3	2	2	1	3	2	3	2	1	1	4	2	2	3	2	2	2	1	1	3	2	2	2	4	4	3	1	2	3	3	1
446	1	2	2	2	2	1	2	3	4	3	2	3	4	3	2	3	1	1	1	1	2	1	1	5	1	3	1	2	1	3	3	4	1	2	1	2	3	3	2
447	3	2	2	1	3	2	3	3	2	4	2	1	5	1	5	2	2	1	2	1	3	2	1	2	2	1	1	3	2	2	2	1	1	2	2	3	2	3	1
448	2	2	2	3	3	3	2	3	2	2	3	1	4	2	2	2	4	2	2	3	3	2	2	2	2	3	2	2	1	3	4	3	2	3	2	2	4	4	3
450	3	2	2	3	2	3	5	5	5	4	4	4	5	5	5	4	3	5	4	5	5	5	4	5	5	3	3	4	4	4	3	4	3	4	3	4	4	3	3
451	2	2	2	1	2	3	2	3	2	3	3	2	4	2	2	2	1	2	3	2	3	2	2	3	3	1	1	3	1	2	2	3	2	4	2	2	1	2	1
452	2	3	2	1	2	2	3	4	1	5	5	1	4	1	3	4	3	1	3	2	2	4	3	3	2	5	1	5	4	3	4	5	4	4	3	2	4	4	3
453	4	2	4	3	4	4	3	4	2	3	2	1	3	3	3	2	1	1	3	1	4	2	1	4	2	1	1	2	2	2	2	3	2	5	2	3	4	3	3
454	2	3	2	3	3	4	3	3	3	3	3	2	4	2	3	2	2	2	3	2	2	3	2	4	2	2	2	3	3	2	1	2	2	3	3	3	3	2	1
455	2	3	2	2	3	2	3	3	4	4	4	2	3	1	2	3	3	1	3	2	2	2	1	1	1	4	1	1	2	3	1	2	1	2	1	2	1	2	1
461	3	3	2	1	1	3	2	1	4	3	3	1	5	3	3	5	1	1	3	2	4	2	1	4	1	3	1	5	1	1	3	2	2	1	2	4	1	3	2
463	4	3	1	4	2	3	1	3	4	2	5	1	3	2	5	2	1	1	4	3	4	3	3	2	2	4	1	3	1	4	2	2	4	1	1	3	1	4	1
464	2	2	3	3	2	4	4	5	4	3	4	1	5	3	4	2	4	3	5	4	5	3	2	3	4	3	3	4	3	1	2	3	4	2	4	4	5	3	4
465	1	2	2	3	2	3	3	3	2	3	3	1	4	1	4	3	3	1	2	2	3	2	2	1	1	3	1	1	2	1	1	1	2	2	3	3	1	3	1
466	2	1	2	2	2	2	2	2	3	2	3	1	2	1	2	4	2	1	1	1	3	3	1	1	2	1	1	2	1	1	1	2	1	1	2	2	2	2	2
467	2	2	2	3	4	2	3	2	3	3	5	3	4	2	2	4	2	4	4	2	3	2	2	3	2	3	1	3	5	1	1	2	2	3	2	4	3	3	2
468	3	2	2	5	3	3	5	3	4	4	4	3	3	2	5	4	4	2	4	4	4	4	2	2	3	4	1	3	3	2	4	4	3	4	4	3	4	2	2
469	2	3	2	2	2	3	2	1	2	2	2	1	5	1	5	2	2	1	3	1	4	2	2	2	2	2	1	2	2	1	3	3	2	1	1	2	3	4	2
470	3	4	2	3	3	4	2	3	2	1	2	1	4	1	4	1	4	1	1	1	3	2	1	2	2	3	1	2	2	1	2	2	1	1	1	3	3	4	3
471	2	5	3	3	2	2	1	3	3	3	3	1	5	1	5	2	1	1	2	1	3	3	1	2	2	1	1	5	1	2	1	4	2	1	1	2	2	2	2
472	2	2	3	3	3	2	2	2	3	3		1	4	2	4	2	4	2	2	3	4	3	2	1	2	2	2	3	2	2	1	3	2	2	2	4	2	3	2
473	3	3	2	3	4	3	2	3	5	3	4	5	4	3	2	3	5	2	4	2	3	5	2	2	2	2	1	2	1	3	1	2	5	5	1	3	3	4	2
474	2	2	2	1	2	4	2	3	3	2	4	1	4	2	4	2	2	2	3	2	2	3	1	2	2	2	1	3	1	3	4	2	3	2	1	4	2	4	1
475	1	1	4	2	2	1	3	1	1	3	2	1	3	1	2	2	1	1	1	2	2	1	2	2	1	1	1	2	2	1	1	1	1	1	1	2	3	1	2
477	2	3	2	3	3	3	3	2	4	2	4	1	3	2	4	2	2	2	2	2	3	3	1	4	4	3	2	4	3	2	2	2	3	4	1	3	4	1	3
480	2	2	2	3	2	2	2	3	3	3	4	2	4	2	2	2	2	1	2	4	4	2	1	3	3	2	1	5	4	3	1	3	4	4	1	3	3	3	2
481	1	2	3	2	2	3	2	2	3	2	4	2	4	2	3	3	2	1	3	1	2	2	2	2	1	2	1	3	2	2	2	2	1	2	2	3	3	3	3
482	2	2	5	3	3	5	5	5	4	5	5	4	4	2	3	3	2	2	3	2	3	2	2	2	1	1	2	2	2	2	1	2	1	3	2	2	2	2	2
483	2	3	2	3	3	4	3	2	5	3	3	1	3	1	2	2	2	1	3	1	3	3	1	5	4	3	1	5	1	3	4	1	1	3	2	2	2	2	1
484	2	2	3	3	3	2	4	4	5	4	2	3	3	2	3	2	3	2	3	2	2	3	3	3	2	2	1	3	2	1	2	4	1	3	3	4	2	3	1
486	3	3	3	3	3	2	2	3	2	3	3	2	3	3		3	2	1	3	2	4	3	3	3	3	1	1	2	1	2	2	2	5	2	2	4	5	3	2
487	4	1	3	2	3	2	4	2	3	3	2	4	4	4	3	3	3	1	2	1	3	3	1	2	1	2	2	2	1	2	3	2	1	3	1	3	2	2	2
489	3	4	2	3	2	4	2	5	2	3	2	1	4	1	2	2	4	1	4	1	2	3	4	2	1	3	2	1	2	3	1	5	2	4	3	2	3	4	3
490	4	2	2	3	1	2	3	2	2	4	4	1	2	2	2	3	1	1	2	1	5	3	2	3	2	3	1	3	2	2	1	2	4	4	1	4	3	3	1
491	2	3	3	2	2	3	3	2	3	2	4	3	3	1	3	4	3	3	2	2	2	3	1	3	3	2	1	3	2	1	4	1	2	2	2	3	3	3	2
492	3	2	2	3	1	4	2	4	5	3	2	2	3	1	3	3	2	1	3	2	3	3	2	3	3	1	1	3	2	3	4	2	2	3	1	2	3	3	1
493	2	2	3	4	3	2	3	4	4	3	3	2	3	1	3	3	3	2	4	3	3	3	2	2	2	4	1	3	3	2	1	3	2	3	2	3	3	2	3
495	2	1	3	1	3	2	3	3	4	3	3	2	3	1	3	2	2	1	2	1	3	2	1	2	1	2	1	3	2	2	1	1	1	3	1	2	2	1	1
496	2	3	2	1	2	3	2	1	3	1	3	3	4	5	3	3	3	1	3	3	2	3	2	2	3	2	1	4	2	3	1	4	2	1	3	2	2	3	1
497	3	2	3	4	2	3	2	3	4	3	2	2	3	3	2	3	2	1	3	2	3	2	2	2	2	2	2	2	2	3	2	4	2	2	2	3	2	3	2
498	3	3	3	3	4	3	1	2	5	1	3	3	4	1	4	1	4	1	1	1	2	3	2	1	1	1	1	3	2	3	3	3	2	3	2	3	4	4	3
499	3	2	2	3	2	3	1	2	3	3	3	1	3	1	3	2	1	1	1	2	3	2	1	3	3	1	1	4	2	2	2	3	2	4	1	3	3	2	1
500	3	3	4	1	5	2	5	5	4	4	5	3	5	3	5	4	4	4	5	5	2	4	5	3	2	4	4	2	2	4	1	1	1	2	1	2	4	4	5
501	1	2	4	2	2	3	3	3	3	2	2	1	3	1	3	1	2	1	3	3	3	2	1	1	1	1	1	3	1	2	2	2	2	4	1	3	3	3	3
502	2	2	4	2	2	4	2	4	2	3	4	4	4	1	4	2	2	1	2	2	2	2	2	2	2	3	1	3	1	2	2	4	2	4	1	4	1	3	1
503	2	2	2	2	2	3	2	3	3	3	3	2	3	2	3	2	3	2	2	2	3	2	2	2	3	2	1	3	2	3	2	3	3	2	2	3	3	2	2
504	4	2	2	4	3	3	2	3	3	2	4	2	3	1	3	3	2	3	2	2	3	3	1	2	2	3	1	2	2	3	1	2	4	3	3	4	3	3	2
505	4	3	4	3	3	2	4	5	3	3	5	1	3	2	3	4	2	2	4	3	5	3	2	3	3	5	1	4	4	3	4	5	2	4	3	4	3	2	3
506	1	2	4	4	4	4	1	3	5	5	5	1	4	5	2	1	5	3	2	4	5	4	2	4	4	2	1	3	1	1	5	5	2	2	1	4	1	2	1
507	1	2	2	1	2	1	2	2	2	2	2	1	4	2	3	1	2	1	2	2	2	2	2	2	1	2	1	2	1	1	1	4	1	2	1	2	2	2	1
508	4	2	4	3	3	2	5	2	4	4	2	2	4	1	3	4	4	1	3	2	3	3	1	5	4	3	1	3	1	4	1	4	1	2	2	2	3	2	1
509	2	4	3	1	2	4	2	3	2	2	4	4	4	1	4	3	2	1	4	1	4	4	2	1	4	4	1	1	4	3	1	4	1	4	4	4	4	4	1
510	2	2	3	3	1	5	2	3	1	1	4	1	4	1	2	2	1	1	2	1	3	2	1	2	1	3	1	2	1	2	1	1	1	2	2	4	2	3	1
511	3	5	3	4	2	4	3	3	4	2	2	4	4	3	3	4	1	1	3	3	3	2	1	2	2	4	1	4	3	2	3	3	4	3	2	3	4	3	2
513	5	2	3	3	2	2	3	4	3	2	2	2	4	1	4	2	2	2	2	1	2	2	1	2	2	2	1	2	2	2	3	3	1	3	3	5	3	2	1
514	3	2	4	5	4	4	1	3	5	3	4	4	3	1	3	3	4	4	2	1	3	4	3	1	1	5	1	5	4	1	3	2	3	4	3	5	4	3	3
515	1	2	2	2	1	1	1	3	2	2	1	4	2	3	1	3	1	2	1	1	1	1	1	1	1	2	1	2	1	2	1	2	1	3	1	3	3	3	2
516	3	2	3	2	2	2	2	2	2	3	3	3	3	3	3	3	3	2	2	2	3	2	2	2	2	2	1	2	2	3	1	1	2	2	3	3	3	3	3
517	3	5	4	1	2	2	1	2	3	3	3	2	3	1	3	3	2	1	2	2	2	2	1	2	2	2	1	4	2	2	3	5	4	3	1	2	1	3	1
518	3	1	3	4	4	2	1	1	3	3	2	1	4	4	2	2	1	1	1	2	3	2	1	3	4	2	1	2	3	4	3	3	1	1	1	3	2	3	1
519	2	2	3	3	4	3	3	4	4	3	4	2	4	2	3	4	4	2	2	2	5	3	2	2	2	4	1	3	4	2	3	4	2	2	2	3	3	3	3
520	2	2	4	2	3	2	2	4	2	2	5	1	2	2	2	3	3	2	4	3	4	3	1	2	2	2	3	2	3	3	1	4	4	1	2	4	3	4	1
521	3	3	1	1	2	2	1	1	2	1	3	1	3	1	3	1	3	1	3	1	3	2	3	1	2	1	1	2	1	1	2	1	1	1	1	2	1	1	1
522	2	4	2	4	2	1	3	3	3	2	4	1	3	3	3	3	3	1	2	2	4	2	1	1	2	3	1	4	4	1	1	5	3	2	1	5	4	3	3
523	2	1	3	2	2	4	2	2	4	3	4	2	3	2	3	2	2	1	3	2	3	2	2	2	2	3	2	3	1	3	2	3	3	2	2	3	3	3	2
526	2	3	2	3	4	2	4	3	3	4	4	2	5	2	5	3	2	1	4	4	4	4	2	2	3	2	1	3	4	2	3	4	3	5	1	4	3	2	1
528	5	3	4	3	5	3	5	5	3	5	5	4	5	3	5	4	4	5	3	5	4	5	3	5	5	4	4	5	3	4	2	5	5	3	3	3	5	5	3
151.2	1	5	3	1	1	3	1	3	1	2	4	1	2	2	2	1	1	1	1	1	2	1	1	1	1	1	1	1	1	1	1	1	1	1	1	3	1	2	1
154.2	2	2	2	3	1	3	2	2	2	2	3	1	3	1	3	3	2	1	2	1	3	2	1	2	3	1	1	3	2	2	1	2	2	2	2	3	2	2	1
162.2	3	2	3	3	1	3	3	1	3	3	4	1	3	2	4	3	3	1	2	1	3	2	2	1	1	3	1	1	1	1	1	1	1	2	1	3	3	2	1
197.2	2	5	2	2	2	2	2	3	4	2	3	1	4	2	3	2	2	2	2	2	2	3	3	3	2	3	2	3	2	2	1	4	3	2	3	3	3	3	2
199.2	3	3	2	2	2	3	2	2	2	2	3	2	4	2	2	2	1	2	2	2	3	2	1	3	3	3	1	4	3	2	1	2	3	2	2	3	2	2	2
272.2	2	2	3	1	2	2	2	2	3	2	2	1	4	1	4	3	1	1	2	2	2	2	2	2	2	1	1	2	1	2	2	2	1	1	1	2	1	2	1
294.2	3	1	4	2	1	2	1	2	1	2	2	1	5	2	5	2	1	1	2	1	4	1	1	4	2	1	1	5	1	3	1	1	1	1	2	3	3	1	2
353.2	1	1	4	3	3	4	2	2	2	3	3	4	4	3	3	3	3	2	2	1	3	2	2	1	1	5	2	4	2	2	4	3	2	3	2	3	2	4	1
517.2	3	3	4	2	4	2	2	2	4	3	4	4	4	2	3	2	2	1	4	2	4	2	1	4	3	4	1	3	3	4	4	4	5	4	2	4	4	5	1
52.2	1	2	2	1	3	2	2	2	2	2	2	2	3	1	3	3	2	2	2	2	3	2	1	2	2	3	1	2	2	2	2	2	1	2	2	3	3	2	2

## Sheet: STAI_Trait
ID	Q1	Q2	Q3	Q4	Q	Q6	Q7	Q8	Q9	Q10	Q1	Q12	Q13	Q14	Q15	Q16	Q17	Q18	Q19	Q20
1	1	1	2	3	2	2	1	2	1	2	1	3	1	4	2	2	2	2	2	2
2	2	1	2	1	1	1	1	1	1	2	1	1	1	2	1	2	1	3	1	2
4	3	2	3	3	2	3	3	2	4	2	1	2	3	3	2	3	3	3	3	3
9	2	2	3	3	3	3	2	1	2	2	1	3	2	3	3	3	3	4	2	4
10	2	2	3	3	4	4	3	3	1	3	1	3	3	2	3	2	2	2	2	1
13	3	1	3	4	3	3	3	3	2	3	1	2	3	3	3	3	4	3	3	4
15	2	2	2	2	2	2	2	1	1	2	1	2	3	3	2	2	2	2	2	2
16	2	2	2	1	1	3	2	1	2	1	1	2	1	2	1	2	3	1	1	2
17	2	2	2	3	3	2	3	3	4	2	2	3	3	3	2	2	3	3	3	3
18	2	3	3	3	2	3	3	3	4	2	3	4	3	4	2	2	3	4	3	4
19	2	1	1	1	1	2	2	1	2	2	2	1	2	2	1	2	2	2	2	2
21	2	2	3	4	2	2	3	3	2	2	3	1	2	2	3	2	3	3	2	3
22	2	1	3	1	1	2	1	2	2	2	1	2	2	2	2	1	1	2	1	2
24	2	2	2	2	1	3	3	4	3	2	1	1	2	3	2	2	3	3	2	3
27	1	1	1	1	1	3	2	1	2	2	2	2	2	4	1	2	1	1	2	2
28	2	1	3	4	3	3	2	3	4	2	2	4	2	4	3	2	3	1	2	3
29	2	2	3	3	2	2	1	1	1	1	2	3	1	1	2	2	3	3	1	4
30	3	3	2	3	1	4	4	3	4	2	1	3	2	4	3	1	4	3	3	4
31	2	2	2	2	1	3	3	2	3	2	2	3	2	2	1	2	2	2	2	2
32	2	2	1	2	1	2	2	2	3	2	1	1	2	1	1	2	2	2	1	2
33	4	4	3	4	3	4	2	4	4	4	3	4	3	1	4	3	4	3	3	4
35	3	3	2	3	2	4	3	3	3	2	1	3	1	3	2	2	3	1	1	3
37	2	2	3	4	2	3	3	4	4	2	3	3	3	4	2	3	4	2	2	2
38	2	2	3	3	2	2	2	3	3	2	3	2	3	3	2	2	3	3	3	3
39	1	1	2	1	1	1	1	1	1	1	1	1	1	1	1	1	1	1	1	1
40	2	2	2	3	2	2	2	2	3	2	1	2	2	3	2	2	4	3	2	2
41	3	3	2	4	1	3	2	3	3	3	3	1	3	2	1	2	4	1	2	2
42	3	3	4	4	4	4	3	4	4	3	3	1	4	4	4	3	4	4	3	4
43	2	3	2	4	2	2	2	2	4	2	1	1	2	2	3	2	4	4	3	4
46	2	1	2	1	4	1	2	3	2	1	2	2	1	2	2	1	2	2	2	2
48	2	2	3	4	2	2	2	2	2	2	2	3	3	2	2	2	2	3	2	2
49	2	2	2	3	2	3	3	3	3	2	3	3	2	3	2	2	2	2	2	2
50	2	2	2	3	1	2	2	3	2	2	2	1	2	2	1	1	2	1	2	2
51	2	2	2	2	1	2	2	1	3	1	1	1	1	1	1	1	3	2	2	2
52	2	2	2	3	2	3	3	3	4	2	2	3	2	3	2	2	2	1	3	3
53	1	2	1	2	1	2	2	1	3	2	3	2	2	1	1	2	2	3	1	3
55	3	3	4	4	4	3	3	1	4	3	1	4	3	4	4	3	4	4	3	4
56	1	2	2	3	2	2	2	2	3	1	2	3	1	4	3	1	2	3	1	3
57	3	2	3	3	2	3	4	2	3	3	1	3	3	3	3	3	2	2	3	2
58	2	2	2	2	1	2	3	1	2	1	2	3	2	3	1	1	2	2	2	2
59	3	3	4	2	1	4	3	1	3	2	1	4	3	2	1	3	1	3	3	1
60	1	1	1	1	1	3	2	1	1	1	1	1	1	1	1	1	1	1	1	4
61	1	1	1	3	1	2	2	1	2	1	1	3	1	2	1	1	2	2	1	3
62	1	1	3	4	2	1	1	2	2	1	1	4	2	2	3	1	2	2	1	2
63	3	2	3	4	2	3	4	2	3	3	3	2	3	3	3	3	1	3	4	3
64	2	1	2	3	1	4	3	4	3	3	1	1	2	2	1	2	3	2	2	2
65	2	4	3	3	3	4	4	3	4	2	2	2	3	3	2	2	4	3	3	4
65_2	2	3	3	4	2	3	3	4	4	3	4	4	3	2	4	3	2	4	4	3
66	2	2	3	1	3	2	2	4	2	3	2	2	4	4	2	4	2	1	2	4
69	2	3	3	4	3	3	2	3	3	2	2	2	2	4	2	2	2	3	1	2
71	2	1	2	3	2	3	2	2	3	2	2	3	2	2	2	2	3	1	2	3
72	1	2	1	2	1	3	2	1	3	1	1	1	1	2	1	2	3	2	2	2
73	3	2	3	3	2	4	3	2	4	3	3	2	2	3	1	2	3	3	3	3
74	2	2	3	3	2	2	2	2	3	2	2	3	3	3	2	2	2	2	3	3
75	1	3	2	3	2	3	3	2	3	3	1	3	3	2	2	2	3	4	3	3
76	2	2	2	2	2	3	3	2	3	2	2	2	2	2	2	2	3	4	2	3
77	1	2	1	3	1	3	1	2	3	2	2	3	2	4	1	3	2	3	1	2
78	3	2	2	2	2	3	3	3	2	2	3	2	3	2	2	2	3	3	2	3
80	3	3	4	4	4	2	3	2	4	2	3	4	2	4	3	2	3	4	3	3
81	2	2	3	3	1	4	3	3	3	3	2	3	2	3	2	3	3	4	3	4
82	2	2	2	1	3	2	3	4	4	1	2	4	2	1	2	2	3	2	3	3
83	2	2	3	3	1	3	2	4	3	2	1	1	2	2	1	2	4	4	2	4
84	3	4	3	3	3	3	4	3	4	2	3	4	2	3	3	2	3	4	3	3
87	2	2	1	1	2	2	2	1	4	2	4	2	1	3	2	2	3	4	2	3
89	3	2	1	1	3	2	2	1	1	1	1	3	2	1	1	3	3	1	2	1
92	3	2	2	2	3	3	2	2	2	2	3	3	2	1	3	1	4	1	1	1
93	2	3	2	1	1	4	1	2	1	1	1	1	1	2	1	2	2	1	2	1
94	2	3	2	1	1	2	3	2	3	2	1	2	2	4	1	2	4	3	3	3
95	3	3	3	3	3	4	3	2	2	2	2	2	3	1	3	2	3	4	3	3
97	2	3	3	4	2	4	3	4	4	2	1	2	3	4	1	3	1	3	3	4
98	2	3	2	3	1	3	3	3	4	3	1	2	3	4	1	3	2	2	2	3
99	3	4	2	2	2	4	1	2	1	2	4	1	2	1	1	2	1	2	2	4
100	2	3	2	1	1	3	3	3	2	3	1	1	3	1	1	3	3	3	2	2
101	1	3	2	1	1	1	1	1	2	1	1	1	1	1	1	1	3	2	1	3
102	3	1	3	2	1	2	3	1	2	2	1	3	3	2	2	2	1	1	2	1
103	1	1	1	2	1	3	1	1	1	1	1	1	1	2	1	1	1	1	1	1
104	3	4	3	4	1	3	4	1	4	2	3	2	2	4	2	3	4	4	3	4
105	3	3	3	2	3	2	2	3	4	3	2	3	3	1	2	2	3	2	3	3
106	4	1	1	4	1	4	1	1	1	1	1	2	4	4	1	2	1	1	2	1
107	2	2	4	3	3	3	2	2	4	2	1	4	2	3	1	1	3	2	1	1
108	2	4	4	1	4	4	4	4	1	1	4	1	4	3	4	1	1	3	1	4
109	2	1	2	3	3	2	3	3	3	1	1	2	2	3	2	2	3	4	3	3
110	1	2	1	1	1	3	3	1	4	1	1	2	1	4	1	1	2	1	2	1
111	2	1	1	1	1	3	3	3	4	1	1	2	1	4	1	2	2	2	1	4
112	2	2	4	4	4	3	3	3	3	2	2	3	3	4	2	3	2	2	2	2
113	2	2	2	2	2	3	3	3	1	2	2	1	3	3	1	2	2	1	2	1
114	1	1	2	3	2	3	3	1	1	2	1	2	2	3	1	2	4	1	2	3
115	1	1	2	2	1	2	2	2	3	1	2	2	2	2	1	2	2	2	2	1
116	1	2	2	1	1	2	2	2	2	1	1	1	2	3	1	1	2	1	2	1
119	2	2	1	1	1	2	2	1	1	1	1	2	1	1	1	1	1	1	1	1
120	3	1	4	4	3	3	3	4	4	3	1	4	3	3	2	3	4	2	3	2
121	4	3	4	4	2	4	2	4	4	3	1	4	3	3	4	3	3	2	3	3
122	3	3	3	3	2	3	2	4	4	3	3	3	2	2	2	3	3	3	2	3
123	2	2	2	1	2	2	2	1	2	2	1	2	2	2	4	2	2	2	2	2
125	2	2	2	2	2	2	2	2	2	2	2	3	2	3	2	2	2	2	2	2
126	2	2	2	2	1	3	3	2	3	2	2	2	2	2	2	3	3	3	2	2
128	2	2	2	2	1	3	3	3	3	2	1	1	1	2	2	1	1	2	3	2
129	3	3	3	3	2	3	2	2	1	3	2	2	3	3	3	3	2	2	3	3
130	1	2	2	3	2	3	3	2	2	1	3	2	2	4	2	2	4	3	2	4
131	2	3	3	4	2	3	4	2	4	3	3	2	3	4	2	3	3	3	3	3
132	1	3	2	1	1	4	3	1	2	1	1	2	1	4	2	1	3	3	4	1
133	2	1	2	2	1	3	1	1	2	1	1	2	1	2	2	1	2	1	1	2
134	2	2	2	2	1	4	2	1	2	1	2	2	2	2	2	1	2	1	1	1
135	1	1	2	4	2	4	3	2	4	3	1	3	1	4	2	3	3	4	1	3
137	2	1	1	1	1	3	1	1	1	1	1	1	1	1	1	1	1	1	1	1
138	2	2	2	2	1	2	3	1	1	1	1	2	1	3	2	1	4	2	2	1
139	1	1	1	4	3	2	1	4	1	3	4	1	2	1	4	1	4	2	1	2
140	2	2	1	2	3	2	2		2	2	3	2	2	2	2	1	3	4	3	2
142	2	2	3	3	2	3	3	3	3	2	2	3	3	2	2	3	3	2	2	3
143	2	2	2	2	1	2	3	4	4	2	1	2	2	3	2	2	4	3	2	3
146	2	2	3	2	2	4	3	4	2	3	2	2	2	3	2	3	2	2	3	2
147	2	2	2	2	2	4	3	1	1	3	1	2	2	2	2	2	2	1	3	1
148	2	2	2	2	2	2	3	2	2	2	2	2	3	3	2	2	2	2	2	3
149	3	2	3	2	1	4	2	1	1	2	1	1	2	2	1	2	1	1	2	2
151	2	3	1	3	2	3	2	4	4	1	3	1	3	3	3	2	3	3	2	4
152	2	1	1	1	1	3	1	1	1	1	1	1	1	2	1	1	2	2	1	2
153	1	1	1	1	1	2	2	1	3	1	1	3	1	2	1	1	3	3	2	3
155	2	3	3	2	1	2	3	1	4	2	1	4	2	4	1	1	3	1	2	3
156	2	2	2	1	2	3	2	1	4	1	3	1	2	3	3	2	2	2	2	3
157	4	1	3	1	1	1	2	1	3	2	3	2	3	3	1	2	3	3	1	3
159	2	1	3	1	1	3	3	1	1	2	2	1	2	3	1	2	3	1	3	2
162	2	4	3	1	2	3	4	3	4	2	3	4	3	4	4	3	4	4	3	1
163	2	2	1	3	1	4	2	3	4	1	1	2	1	2	3	2	4	3	2	4
166	2	2	2	3	2	3	2	1	2	2	1	2	2	3	1	2	1	1	1	1
168	2	3	2	2	1	2	2	1	3	1	1	2	1	2	1	2	3	2	1	1
169	3	2	3	3	3	3	3	2	3	3	1	3	3	2	3	3	2	3	3	2
170	2	1	1	1	1	2	2	1	1	2	1	1	1	1	1	1	1	1	1	3
171	1	2	2	2	1	1	1	1	2	1	1	2	2	2	2	1	3	2	2	1
172	2	4	3	3	4	3	3	4	4	3	4	3	3	4	2	2	4	4	3	4
173	2	3	1	2	2	1	2	2	3	2	4	2	2	2	3	2	3	1	2	2
174	2	2	2	1	1	3	3	1	2	1	2	1	1	2	1	2	2	2	2	2
175	3	3	3	2	1	4	3	2	4	2	4	3	2	2	1	2	4	2	3	4
176	2	2	2	3	2	2	2	1	2	1	2	2	1	2	2	1	2	1	1	1
177	2	1	3	1	2	2	2	1	3	1	1	2	1	2	1	1	1	2	1	1
178	2	1	3	3	2	3	3	2	4	2	2	2	2	2	3	2	3	3	2	3
179	2	2	2	2	2	2	2	1	3	2	1	2	2	1	1	2	3	2	2	1
180	2	1	1	1	1	2	1	1	1	1	1	2	1	1	1	1	1	1	1	1
181	2	1	3	4	3	2	2	3	4	3	4	2	2	2	3	3	4	3	2	3
182	3	2	3	3	2	3	3	2	2	3	3	3	3	2	2	2	3	2	3	3
185	3	2	2	2	2	3	3	2	4	3	4	3	2		2	2	2	4	3	4
186	2	2	2	1	1	2	3	2	2	2	1	2	2	3	1	2	2	2	3	2
188	1	2	2	2	1	1	1	1	3	1	1	4	1	4	1	1	1	3	2	3
191	2	2	2	1	1	2	3	1	3	1	1	2	2	2	2	2	3	2	2	2
192	2	2	2	1	1	2	3	2	3	1	2	2	2	1	2	1	2	3	3	2
194	2	1	3	2	2	3	2	1	2	2	2	1	2	3	2	2	2	1	2	2
195	1	1	1	1	1	3	2	1	1	1	1	1	1	2	1	1	1	1	2	1
196	3	2	2	3	1	4	3	2	2	2	2	2	1	1	1	1	3	3	3	2
197	2	1	1	2	1	1	2	1	1	1	2	1	1	2	1	1	3	2	2	1
198	2	1	3	2	1	3	2	1	2	2	3	3	3	3	2	2	3	4	2	1
199	4	4	4	4	4	4	3	4	4	4	4	4	4	2	4	4	4	4	4	4
200	2	3	3	4	3	3	3	4	3	2	2	3	3	3	3	3	2	3	2	4
201	2	2	1	1	1	2	2	1	3	1	1	1	2	1	1	4	2	1	1	1
202	3	1	3	4	2	4	3	2	2	2	1	3	3	2	3	3	3	2	2	2
203	2	2	2	4	2	3	2	3	2	2	1	3	2	2	3	3	4	4	3	3
204	2	1	1	4	1	3	3	1	3	2	3	1	1	2	3	1	4	4	1	3
207	2	1	2	1	1	2	2	1	2	2	1	2	2	2	2	2	1	1	2	1
210	3	3	3	3	2	3	3	3	3	2	2	4	3	4	2	3	3	2	3	2
211	1	1	1	3	1	1	2	1	2	1	1	1	1	1	1	1	3	2	1	2
212	3	2	3	3	2	3	3	2	4	2	2	3	3	3	2	2	2	2	3	2
213	3	3	2	3	1	3	3	2	3	2	2	3	2	1	1	2	3	3	2	2
214	2	2	2	3	2	4	2	1	4	2	1	1	2	2	1	2	2	1	2	2
251	1	1	1	1	1	1	1	1	1	1	1	1	1	1	1	1	1	1	1	2
253	2	2	2	3	1	4	3	1	3	3	1	1	1	2	1	3	3	1	1	3
254	3	3	3	1	2	2	2	2	4	2	4	3	3	4	2	2	4	4	2	4
255	2	2	2	3	2	2	2	2	2	1	1	1	2	3	2	3	2	3	1	2
256	2	4	1	2	3	3	3	4	3	2	2	4	3	3	4	2	4	2	2	4
258	2	1	1	1	1	2	2	2	2	1	1	2	1	3	1	1	3	2	1	2
259	3	3	4	2	2	3	4	2	4	3	3	4	2	4	3	3	4	3	3	4
260	1	3	1	2	1	3	3	3	4	1	3	2	2	4	3	2	4	4	3	3
261	2	2	3	1	2	2	2	2	2	2	2	2	2	2	2	2	2	2	1	2
263	3	3	1	1	1	4	3	3	4	2	2	1	2	3	1	2	3	2	2	3
264	2	1	1	1	1	3	3	2	2	1	1	1	1	1	1	1	2	1	2	1
265	2	2	2	1	2	3	4	1	1	2	1	3	2	3	2	2	3	2	2	1
267	2	2	2	1	1	2	2	1	1	1	1	2	1	2	1	1	2	2	2	2
268	2	1	2	1	1	1	1	1	3	2	1	3	1	2	1	2	3	2	2	1
269	1	1	1	1	1	1	1	1	1	1	1	2	1	2	1	1	2	1	1	1
270	2	4	2	4	2	3	2	4	4	1	4	3	2	3	3	3	3	2	2	3
271	2	2	1	3	1	2	2	3	4	1	2	3	2	3	1	1	3	2	3	3
272	2	1	3	2	1	1	2	3	3	2	1	1	3	2	3	3	2	3	2	2
273	1	1	2	1	1	1	1	1	1	1	1	1	1	2	1	1	1	1	1	1
275	3	3	3	2	1	3	3	1	4	2	1	2	2	4	1	2	3	3	3	2
276	3	1	3	1	2	1	1	2	3	2	2	3	2	4	2	3	4	4	1	3
281	1	1	1	1	1	4	3	2	1	1	1	1	2	1	1	1	1	1	3	2
282	3	3	3	3	2	3	4	2	1	2	1	3	2	2	2	2	4	3	2	3
283	2	2	1	2	1	2	2	2	2	2	1	1	1	2	1	2	1	2	1	2
285	2	1	2	3	2	3	3	3	3	1	2	2	3	4	2	2	3	3	3	2
286	2	1	1	1	1	2	2	1	3	1	1	2	1	3	1	1	3	2	1	2
287	2	3	2	2	3	2	1	4	4	1	4	2	2	2	3	1	4	4	1	3
288	3	3	4	4	4	4	3	4	3	3	2	4	3	4	4	3	3	4	4	4
289	2	3	3	3	2	4	4	4	4	2	2	4	3	4	2	2	2	3	2	3
291	2	1	2	4	3	2	2	1	3	1	1	1	1	2	2	1	2	2	2	3
296	3	3	4	3	2	3	3	3	3	2	2	3	2	2	3	2	1	2	2	3
297	2	1	2	1	1	1	2	1	2	1	1	2	1	2	1	2	1	3	2	2
300	1	2	1	1	1	2	2	1	4	1	1	3	1	4	1	1	3	2	2	2
301	1	1	1	1	1	1	1	1	1	1	1	1	1	1	1	2	2	2	1	2
302	2	3	2	1	1	2	1	3	3	2	3	2	2	2	1	2	3	2	2	2
303	1	2	1	1	1	2	2	1	1	1	2	2	2	1	1	1	2	3	2	2
304	2	1	1	1	1	3	1	1	1	1	2	3	1	1	1	1	1	1	1	1
305	2	3	2	3	2	4	2	1	1	2	3	2	2	1	2	2	3	2	2	1
306	1	2	2	1	1	2	4	1	2	1	1	1	1	2	1	1	2	2	1	2
309	3	4	4	4	3	4	4	2	4	3	4	3	3	4	3	3	3	3	4	3
310	2	3	4	3	3	1	1	4	4	2	2	3	4	4	4	2	2	3	2	3
311	2	2	3	1	1	2	3	2	2	2	3	3	2	4	3	3	3	3	2	2
312	3	3	3	4	2	3	2	4	4	3	4	2	3	2	4	3	4	4	3	4
313	2	2	2	4	2	3	2	4	4	2	2	1	2	3	1	2	3	4	3	4
314	1	2	1	2	1	3	2	2	2	1	1	1	1	2	1	1	2	2	1	3
315	2	2	3	2	1	3	2	3	3	2	2	2	2	1	1	1	3	2	2	3
316	2	1	1	3	1	3	2	2	2	2	3	1	3	2	3	2	2	3	2	3
317	2	1	1	1	1	3	1	2	2	2	1	1	2	3	1	2	1	3	2	1
318	3	2	3	3	2	4	2	2	3	3	1	3	3	2	1	3	3	4	3	3
319	3	2	2	1	1	2	2	2	3	2	1	1	2	1	1	2	1	2	3	1
320	2	2	3	3	2	3	3	2	2	2	1	2	2	2	3	3	3	3	2	2
321	1	3	3	3	1	3	3	2	3	2	3	3	3	4	2	3	3	1	3	2
322	1	1	1	1	1	1	1	1	3	1	1	3	1	2	1	1	3	2	1	3
323	2	2	3	2	2	3	2	2	3	2	2	3	2	2	2	2	2	2	3	2
324	3	2	2	1	1	3	3	2	1	2	1	1	2	2	1	2	2	2	2	2
325	3	2	3	3	3	4	4	4	3	3	2	3	3	3	3	2	2	3	2	3
326	3	3	4	3	3	4	4	3	3	2	2	4	3	3	3	3	4	3	3	2
327	3	3	3	3	2	2	3	2	3	2	1	2	2	3	2	2	2	3	2	4
328	3	3	4	4	3	3	3	3	4	3	3	4	3	3	3	3	3	3	3	4
329	2	3	2	1	1	2	3	1	4	1	1	3	1	3	2	1	4	4	2	3
330	1	3	1	1	1	2	1	3	3	1	1	4	1	2	1	1	3	1	1	2
331	1	1	2	1	1	1	2	1	1	1	2	3	1	1	1	1	2	1	1	1
333	2	1	2	3	1	3	3	2	2	2	2	2	2	2	1	2	4	2	2	2
334	2	4	3	4	2	3	4	4	4	2	4	4	2	3	3	2	4	4	2	4
335	2	2	4	1	2	4	4	2	4	1	2	4	3	3	3	2	4	2	2	2
336	2	2	3	4	2	4	3	3	4	2	3	2	3	4	3	2	3	3	3	3
337	1	1	2	1	2	4	2	2	1	1	1	1	2	2	2	2	1	2	1	1
338	1	2	2	2	2	1	1	2	1	1	2	2	1	2	1	1	2	2	1	1
339	3	3	3	4	2	3	3	3	4	2	1	3	2	3	3	2	3	3	3	4
340	1	1	1	2	1	2	2	1	1	1	1	1	1	2	1	1	2	1	2	1
341	1	1	2	1	1	2	2	1	1	1	1	1	1	2	1	1	1	1	1	2
342	2	1	1	3	2	2	1	2	3	1	2	2	1	2	3	1	3	3	1	2
343	1	1	1	1	1	1	1	1	2	1	1	1	1	4	1	1	1	1	1	1
344	2	1	3	3	1	2	2	1	1	2	1	2	2	3	3	2	2	2	2	2
345	1	2	2	1	1	3	2	2	3	1	2	2	2	2	1	1	2	4	1	3
349	2	3	3	1	2	2	4	2	2	1	2	2	3	3	2	3	4	3	3	4
351	2	1	1	2	1	3	2	1	3	1	4	4	1	4	3	1	4	3	2	2
352	1	2	1	2	1	2	3	2	2	2	2	2	1	3	2	2	2	2	2	2
353	2	2	2	4	2	1	1	3	4	2	1	4	1	1	1	1	3	2	2	2
354	3	2	3	4	1	3	2	2	1	2	1	2	2	4	1	3	3	1	2	1
357	2	3	2	2	1	3	2	2	2	1	2	2	2	1	1	1	2	2	2	2
358	2	1	2	1	1	3	3	2	2	2	1	3	1	2	1	2	1	2	2	3
361	3	2	2	1	1	3	2	4	3	2	3	2	2	2	1	2	2	2	2	2
363	2	2	2	1	2	2	2	1	2	1	2	1	2	3	1	2	1	2	2	2
364	2	2	2	1	2	2	2	2	4	2	3	4	2	3	3	2	3	4	2	2
365	2	1	3	1	3	4	3	3	3	2	1	2	2	3	3	2	3	3	2	2
373	2	1	2	2	1	2	2	1	1	2	1	3	2	3	1	2	1	1	1	1
376	3	3	4	4	4	4	4	4	4	4	4	3	4	4	1	4	4	3	4	4
377	1	2	2	1	2	2	1	1	2	1	2	2	1	1	1	1	1	1	2	2
379	2	2	2	1	1	3	4	2	2	1	1	1	1	2	1	2	3	2	2	2
380	2	4	3	2	1	4	3	1	4	3	3	3	3	2	2	3	4	3	3	4
382	2	2	2	1	1	3	2	2	1	1	2	1	2	2	1	1	2	3	2	2
383	3	2	3	2	2	2	2	2	2	3	1	3	2	3	2	3	3	2	3	2
384	3	3	3	4	3	4	3	4	3	4	2	3	4	3	4	3	4	4	3	4
385	2	3	2	1	1	3	3	2	3	2	1	2	2	2	1	2	3	3	3	2
386	2	1	2	4	3	1	3	3	2	2	2	2	2	2	2	3	4	3	3	3
388	2	1	3	4	4	4	3	4	4	4	4	4	2	4	4	3	1	1	3	3
389	2	3	2	3	1	3	1	3	2	2	1	2	2	1	1	2	2	2	2	2
390	2	2	2	2	2	2	1	2	3	1	3	3	3	1	3	1	4	2	1	3
392	1	3	1	1	1	3	3	2	2	2	1	2	3	2	1	4	2	3	2	2
393	2	3	3	3	3	3	4	3	4	2	2	3	3	3	3	3	4	4	3	4
394	2	2	3	2	1	3	3	2	3	2	2	2	3	2	2	2	3	2	2	2
395	2	2	2	4	2	3	3	1	3	2	1	3	3	2	3	2	2	2	4	1
396	2	2	2	3	2	3	2	2	3	2	2	2	2	3	3	2	2	3	2	2
397	2	2	3	3	3	3	3	2	2	2	2	2	3	3	3	2	2	1	2	2
398	3	2	3	3	2	4	3	2	2	3	3	3	2	2	2	3	2	1	1	3
399	2	3	2	1	1	4	2	1	4	2	1	2	2	3	1	2	2	4	2	4
400	2	1	1	3	2	2		2	3	1	2	4	1	1	2	1	3	3	1	3
401	2	2	3	2	2	3	3	1	2	2	1	2	3	4	2	2	2	1	2	2
402	2	2	2	2	2	3	3	1	2	2	2	2	2	2	2	1	2	3	3	2
403	2	2	3	4	2	2	3	3	3	2	3	2	2	3	3	2	2	4	3	3
404	3	4	2	4	3	4	3	3	4	2	1	2	2	2	3	3	3	4	2	3
405	1	2	2	1	1	2	2	2	4	1	1	2	1	2	2	1	2	2	2	2
408	1	1	2	2	1	2	2	1	2	1	1	1	1	2	1	1	1	1	1	2
409	2	2	2	2	2	3	1	2	3	1	2	1	2	1	2	1	3	4	1	3
410	3	1	2	4	1	2	3	3	3	3	2	2	3	3	1	3	3	3	3	3
411	2	2	2	4	2	3	1	2	4	2	2	3	2	3	3	2	3	3	2	3
412	3	2	3	3	2	2	2	1	4	2	2	2	2	4	2	3	3	4	3	3
413	2	4	3	3	2	2	4	2	4	3	3	4	3	3	3	3	4	4	3	4
414	2	2	2	2	1	3	2	3	2	2	2	2	3	3	3	2	3	3	2	2
417	1	2	2	3	1	2	2	2	3	1	1	3	1	1	1	1	2	4	1	3
418	1	2	1	4	2	2	1	2	1	1	2	2	3	2	2	1	2	3	2	3
419	2	2	2	1	1	2	3	1	1	2	1	1	1	1	1	2	2	2	2	1
420	1	1	2	1	1	3	1	3	3	1	1	3	2	2	1	1	1	4	1	1
421	2	1	1	2	2	4	1	2	2	1	2	1	1	3	2	1	2	1	2	2
422	3	2	3	1	1	2	3	2	4	3	1	2	3	4	1	1	4	4	4	2
423	3	3	4	4	3	4	4	4	4	3	3	4	2	3	4	3	4	4	3	4
424	2	3	4	4	2	4	4	3	4	1	4	4	3	2	3	3	4	4	2	4
425	2	2	3	1	1	3	3	4	1	2	1	2	3	3	1	3	2	3	2	4
426	3	2	3	2	2	3	3	2	2	2	1	2	2	2	2	2	1	2	2	2
427	2	1	1	1	2	2	1	1	1	1	1	1	1	1	1	1	1	2	1	1
428	2	1	2	1	3	2	2	2	2	2	1	2	2	2	3	2	1	3	2	1
429	3	1	2	3	1	2	2	3	3	1	1	1	2	4	1	2	1	3	2	1
430	2	4	3	1	2	3	3	3	3	3	3	3	3	2	3	2	4	3	2	2
431	1	1	1	1	1	1	1	1	3	1	1	1	1	3	1	1	3	3	1	3
432	3	3	3	2	2	3	3	3	3	2	1	2	3	4	2	2	3	2	2	3
433	2	2	2	3	2	3	2	1	2	2	2	2	2	3	2	2	2	2	1	2
434	3	2	2	4	2	4	1	2	3	1	4	1	1	1	1	3	2	3	1	1
435	2	2	3	3	2	2	4	1	4	2	1	4	2	2	2	2	4	3	3	4
436	2	3	3	3	1	3	2	2	3	2	1	2	2	2	1	3	1	3	2	3
437	2	2	2	2	2	2	2	2	3	2	1	2	2	3	1	2	2	2	2	2
438	2	1	2	3	2	3	2	1	1	2	3	1	2	1	2	2	2	2	2	1
440	3	2	2	4	2	3	2	3	4	3	2	3	2	2	2	3	3	3	3	3
441	3	3	3	3	2	3	4	2	3	3	3	2	3	3	2	3	3	3	3	3
442	3	2	3	2	2	3	3	2	2	3	1	1	1	1	1	1	2	2	3	2
443	1	1	1	2	1	3	2	2	1	2	2	1	2	1	1	2	3	3	1	3
445	2	2	3	3	1	3	3	1	4	2	1	4	2	4	1	2	3	4	3	1
446	2	2	3	3	2	3	2	1	1	2	1	1	1	2	2	2	1	1	2	1
447	2	1	3	1	2	2	1	2	1	1	1	1	4	4	2	4	1	2	4	2
448	3	1	2	1	1	3	3	1	1	2	1	4	2	2	2	2	2	2	3	2
450	3	2	3	3	2	3	3	3	3	2	2	3	2	3	2	2	3	3	2	3
451	2	2	3	3	2	3	3	3	3	2	2	1	2	2	1	2	2	1	2	2
452	2	2	3	2	1	2	1	1	3	2	1	3	1	2	1	2	1	1	3	1
453	3	3	3	2	2	3	2	2	3	2	2	3	2	3	2	2	1	2	2	2
454	2	2	1	3	2	2	1	3	3	1	2	3	2	4	2	1	3	2	2	3
455	2	1	2	1	1	3	1	1	1	2	1	2	1	3	1	2	1	1	2	1
461	2	1	2	1	1	3	2	1	1	1	1	4	1	2	1	1	2	2	1	1
463	2	1	3	2	2	4	2	1	4	1	1	3	2	4	1	3	3	3	2	3
464	1	1	2	1	2	4	3	2	4	2	2	3	2	4	3	1	1	4	3	3
465	3	2	3	4	2	2	2	3	3	3	1	2	3	2	2	2	2	1	3	2
466	2	2	2	2	1	4	2	2	2	2	2	1	2	2	1	2	3	2	2	2
467	1	3	3	2	1	3	2	2	3	2	3	2	3	3	2	2	2	2	2	3
468	4	2	4	3	2	3	4	2	1	2	4	4	3	3	4	2	3	2	3	3
469	2	3	2	4	1	3	4	3	3	2	2	1	1	2	1	2	4	3	2	3
470	2	3	3	3	2	4	3	3	3	3	1	2	3	3	3	3	3	3	2	2
471	2	2	2	2	1	3	3	2	2	2	1	1	1	3	1	1	2	2	3	2
472	2	1	2	1	1	2	3	3	2	2	1	2	2	2	1	3	2	2	2	2
473	2	2	3	4	3	2	2	2	4	2	1	4	2	3	3	2	2	4	2	3
474	2	1	3	2	2	2	3	2	1	3	2	4	3	4	3	3	1	3	3	2
475	1	1	2	4	2	1	1	2	3	1	2	4	2	3	3	2	2	1	2	2
477	2	2	2	3	1	2	3	2	3	2	2	3	2	3	1	2	2	2	2	2
480	3	1	2	3	1	3	3	2	3	2	1	2	2	2	1	3	1	2	2	3
481	2	2	3	3	2	2	2	1	3	2	3	2	2	2	2	2	2	3	3	3
482	1	1	3	1	1	1	3	1	2	1	1	2	1	2	1	1	2	3	3	2
483	1	2	2	1	1	3	3	1	4	1	1	2	2	3	1	2	2	1	2	1
484	2	2	2	2	1	3	2	2	3	2	2	2	2	4	1	2	3	1	2	2
486	1	2	2	3	1	3	2	1	2	1	1	3		4	1	2	2	4	1	3
487	2	2	3	3	2	2	2	2	3	2	3	3	2	3	2	2	3	2	3	3
489	3	4	4	4	3	4	3	4	4	3	4	4	3	3	4	3	4	4	3	3
490	2	2	3	3	2	4	1	2	3	2	4	4	2	4	3	2	4	2	2	4
491	1	1	2	4	1	3	3	1	3	2	1	1	1	3	1	2	1	1	1	3
492	1	2	2	2	1	3	2	2	3	2	1	2	1	3	1	2	2	2	1	2
493	1	3	2	2	1	3	2	2	3	1	2	4	3	4	2	1	2	3	3	3
495	3	2	3	1	2	3	3	2	3	2	1	2	2	4	3	2	3	3	2	3
496	1	4	3	1	3	3	3	1	4	1	2	3	1	4	3	1	1	2	1	2
497	3	3	3	2	2	3	4	3	3	3	2	2	3	4	2	2	3	4	3	4
498	3	4	3	4	2	3	4	3	4	2	1	2	2	4	2	2	4	4	3	3
499	1	3	2	2	1	3	2	3	3	1	2	3	1	4	3	1	3	2	1	2
500	2	3	4	3	3	3	3	3	4	2	1	4	2	4	4	2	3	4	3	3
501	2	2	2	1	1	1	2	1	2	1	2	2	2	2	1	1	3	3	2	3
502	1	1	1	1	1	3	1	1	1	1	1	2	1	1	1	1	1	3	1	2
503	2	1	3	2	1	3	3	1	2	1	1	2	1	2	1	1	2	2	3	2
504	2	2	3	3	2	2	2	1	4	3	2	4	3	4	2	2	3	3	4	1
505	2	3	4	3	3	3	3	3	3	3	2	4	4	2	4	2	3	3	3	4
506	1	1	2	4	4	3	3	3	1	3	4	4	3	1	4	3	4	4	3	4
507	1	1	2	1	1	1	1	1	2	1	1	1	1	2	1	1	1	2	2	1
508	2	2	2	2	1	3	2	1	3	1	1	2	2	3	2	1	3	1	2	2
509	3	1	4	2	1	3	3	1	2	1	1	1	1	1	1	1	1	3	1	2
510	2	1	2	1	1	2	1	1	2	1	1	1	1	2	1	1	1	2	1	1
511	1	2	1	1	1	2	1	1	1	1	2	2	1	3	1	1	2	2	1	1
513	2	2	2	1	1	3	2	2	3	2	1	2	2	2	1	1	3	3	1	1
514	2	2	1	1	1	3	3	2	2	1	3	1	1	4	2	1	1	2	3	2
515	2	1	3	1	1	2	2	1	2	2	1	2	1	3	2	2	1	2	2	2
516	2	2	2	2	1	3	2	1	3	2	2	2	2	3	2	2	2	2	2	4
517	2	1	3	3	1	2	2	2	2	2	1	2	2	2	1	2	2	2	2	2
518	3	3	2	2	2	4	3	3	3	2	1	4	3	4	1	3	2	4	1	3
519	2	2	2	2	2	3	2	2	4	1	1	3	1	2	1	2	3	3	1	3
520	2	3	2	4	3	4	3	3	4	2	2	2	2	2	3	3	3	2	2	4
521	2	1	1	1	1	2	2	1	1	1	1	1	2	2	1	2	1	3	1	1
522	2	3	3	2	4	3	2	2	3	2	1	3	3	4	4	2	2	1	2	2
523	2	2	2	2	2	3	2	2	2	2	2	2	2	2	2	2	2	2	2	2
526	1	2	2	1	1	2	2	2	1	1	1	2	1	2	1	1	2	2	1	2
528	1	1	2	2	2	3	2	3	4	2	2	1	2	2	2	2	3	3	2	3
151.2	1	1	2	3	1	1	1	1	2	1	1	1	1	3	3	1	1	3	2	2
154.2	2	2	2	3	1	3	2	2	2	2	1	1	2	3	2	2	1	1	2	1
162.2	3	2	2	3	1	3	3	2	1	3	1	2	3	1	1	3	1	2	3	1
197.2	3	3	2	3	1	3	3	2	2	3	1	2	2	2	2	3	1	3	2	2
199.2	2	2	3	3	2	3	3	3	3	3	2	3	3	3	2	2	2	2	3	3
272.2	2	2	4	3	1	1	2	1	2	3	1	3	2	3	2	3	1	1	2	1
294.2	2	2	3	4	1	4	2	2	2	2	1	2	2	3	1	3	2	3	2	3
353.2	1	1	1	4	2	2	1	3	3	1	3	3	1	2	2	1	4	3	1	4
517.2	2	2	2	1	1	4	3	1	2	2	4	1	2	3	2	2	4	3	3	4
52.2	1	1	2	1	1	2	2	4	3	1	1	1	1	3	1	2	3	2	1	2

## Sheet: TAS-20
ID	Q1	Q2	Q3	Q4	Q5	Q6	Q7	Q8	Q9	Q10	Q11	Q12	Q13	Q14	Q15	Q16	Q17	Q18	Q19	Q20
1	2	3	2	3	2	3	1	2	2	1	3	4	3	1	4	3	4	2	4	1
2	3	3	1	3	1	1	4	3	4	4	3	1	3		2	3	3	3	3	3
4	4	4	2	1	1	3	3	1	3	1	2	1	3	1	2	1	1	2	2	3
9	4	5	1	3	3	4	4	3	4	1	4	3	4	3	5	2	4	3	3	3
10	3	4	4	4	1	5	2	4	3	2	4	4	3	2	3	3	5	1	3	1
13	4	4	5	4	3	5	4	3	4	3	5	3	5	5	4	3	5	2	3	3
15	2	2	3	2	1	2	2	3	2	1	2	4	2	2	2	2	2	2	1	2
16	3	2	1	2	1	4	3	3	4	2	3	2	2	3	4	1	4	1	3	1
17	4	5	1	5	2	2	2	1	4	1	5	4	4	2	3	2	4	2	2	2
18	5	5	5	4	2	4	2	2	5	1	4	2	4	4	2	2	2	4	2	1
19	1	2	1	2	2	1	1	4	1	1	1	4	1	1	3	2	1	2	2	1
21	2	1	4	1	2	3	2	2	4	1	4	3	3	2	3	3	3	1	1	3
22	2	1	1	2	1	4	1	3	1	3	2	1	1	4	3	1	1	1	2	3
24	2	2	2	2	2	3	3	2	2	1	2	2	2	3	3	3	2	2	2	1
27	2	4	1	4	2	2	2	4	2	2	3	2	1	2	4	2	3	2	3	5
28	2	3	1	4	2	2	2	2	2	2	3	5	1	4	3	1	4	1	4	4
29	3	5	4	4	1	4	2	1	3	1	3	5	2	1	3	4	5	1	1	1
30	3	2	1	2	1	4	2	1	4	1	2	1	1	1	1	4	1	1	1	4
31	3	2	1	2	2	2	2	2	2	2	2	1	2	3	3	2	1	2	2	2
32	2	1	1	2	1	2	1	1	2	1	2	1	2	2	3	2	2	2	1	4
33	4	3	1	4	1	4	4	1	4	3	3	2	2	4	4	1	5	1	3	1
35	4	2	1	2	1	3	2	1	4	1	4	3	4	5	2	1	1	1	2	1
37	4	4	4	4	3	4	3	2	4	4	4	2	4	4	4	4	4	1	4	2
38	4	4	2	2	3	4	3	2	3	2	4	2	4	2	2	1	4	2	2	3
39	2	1	1	2	1	3	2	1	2	2	1	2	3	2	1	1	1	3	4	1
40	2	2	1	2	2	2	2	1	4	1	4	1	1	2	2	1	1	1	1	5
41	3	4	3	4	1	4	4	2	4	1	3	3	5	2	2	3	2	1	2	1
42	3	3	1	3	1	2	4	2	4	1	4	5	4	5	1	4	5	3	5	1
43	4	5	2	3	1	5	4	1	5	1	5	4	4	5	2	4	4	1	1	1
46	3	4	1	4	1	3	2	2	3	4	4	4	3	4	4	2	4	2	4	3
48	3	2	3	4	3	4	4	3	3	2	3	3	3	4	4	4	5	2	3	2
49	2	4	1	2	3	2	2	2	2	1	3	2	1	2	2	3	2	2	2	3
50	2	2	1	2	3	1	1	1	1	1	1	1	1	1	1	1	2	1	1	1
51	4	4	2	2	2	4	3	2	3	1	4	2	3	2	4	5	4	2	2	2
52	2	3	1	3	1	2	2	2	4	2	3	4	2	3	3	1	4	1	1	2
53	4	4	2	4	2	3	3	2	4	1	4	2	4	3	3	5	5	1	3	3
55	4	4	1	4	1	2	1	5	1	2	5	5	1	2	4	1	5	1	4	3
56	2	2	4	1	2	1	4	2	3	2	2	2	3	2	2	2	2	2	1	2
57	2	4	2	4	2	2	4	2	3	4	4	2	2	2	3	3	4	2	4	2
58	4	4	1	4	3	3	2	4	4	3	4	2	2	2	5	2	4	1	3	2
59	2	1	1	4	3	1	1	4	1	1	1	1	1	1	3	4	1	2	2	2
60	3	2	1	2	1	2	2	2	3	1	4	3	2	2	1	3	1	1	1	1
61	5	4	1	4	1	5	1	3	4	2	5	4	3	4	4	3	5	3	3	5
62	1	4	1	2	1	2	1	1	2	1	2	2	2	2	2	4	4	1	1	2
63	1	1	3	2	3	1	3	2	2	2	2	1	1	1	3	5	2	3	3	1
64	4	4	5	4	1	4	1	1	4	3	4	4	4	3	4	3	4	2	5	4
65	4	4	4	4	5	5	3	5	4	2	4	4	3	5	5	5	2	1	2	4
65_2	3	4	3	2	1	1	2	2	3	1	3	3	2	2	3	1	2	1	1	2
66	2	2	3	3	2	3	5	1	3	1	3	2	3	2	1	2	4	1	2	1
69	1	2	5	4	4	4	1	1	2	1	2	1	1	4	1	4	2	5	4	1
71	3	4	1	4	1	4	2	2	3	2	4	2	5	5	3	3	4	2	2	3
72	2	3	4	3	2	4	3	4	4	1	4	1	2	3	2	1	3	1	1	1
73	4	4	1	4	3	2	1	3	4	1	4	3	3	3	4	1	4	5	2	1
74	4	3	1	3	2	5	3	2	4	1	2	2	3	4	1	4	5	1	2	2
75	3	3	2	3	2	2	3	2	3	2	3	2	2	3	3	2	3	2	2	2
76	2	3	2	2	2	3	4	4	3	3	5	3	5	1	4	2	5	2	4	1
77	2	2	2	2	2	2	2	4	2	1	2	2	2	2	2	2	2	2	2	2
78	4	4	2	4	2	4	3	2	4	2	4	3	2	5	3	1	5	2	4	1
80	2	2	2	4	2	2	4	2	4	1	3	3	3	3	2	5	5	2	2	1
81	4	4	3	3	2	2	5	3	4	2	5	5	4	1	4	1	4	1	4	1
82	2	4	1	3	1	2	2	1	4	2	3	1		1	2	1	4	1	2	1
83	2	3	2	2	2	4	2	1	4	1	3	2	4	4	3	1	4	2	3	1
84	1	3	5	3	1	3	5	1	5	1	3	1	3	4	5	1	1	1	1	1
87	1	2	4	1	2	5	3	5	4	1	3	3	5	3	2	1	3	1	2	1
89	4	4	3	2	1	4	2	2	4	5	5	4	2	4	5	4	4	2	4	1
92	1	1	1	1	1	1	1	4	1	1	1	4	1	1	3	2	4	1	3	2
93	3	2	2	2	2	2	3	2	2	1	3	1	2	4	1	1	2	1	1	1
94	3	4	4	3	1	4	4	5	4	2	3	3	4	4	3	4	4	1	3	4
95	4	5	3	5	2	2	4	2	4	1	5	4	4	4	5	4	4	1	1	3
97	4	2	2	2	4	2	3	3	3	3	3	3	3	3	3	3	3	4	3	3
98	1	2	5	2	1	1	1	2	2	1	1	2	1	2	2	3	1	1	4	2
99	1	1	1	1	1	3	3	1	1	1	1	1	1	2	1	2	1	1	1	1
100	1	2	1	1	2	4	1	2	4	1	2	2	2	1	2	4	1	1	4	1
101	2	3	2	2	3	1	1	3	2	1	2	2	1	1	2	3	3	1	3	3
102	3	4	1	4	1	2	2	4	4	2	4	4	3	3	2	4	5	1	2	4
103	3	4	1	2	5	2	2	3	2	1	2	1	1	4	1	5	1	1	1	1
104	4	3	2	3	2	2	4	3	4	3	4	2	3	5	4	4	3	2	1	4
105	4	3	1	3	2	5	1	5	5	1	3	3	3	5	5	1	1	5	5	1
106	4	4	3	3	3	2	2	5	5	1	4	5	4	5	2	4	3	1	3	5
107	1	1	1	3	3	1	1	1	1	2	1	1	1	3	3	2	1	1	3	2
108	2	2	1	2	2	4	1	1	3	2	2	1	1	4	2	5	1	1	3	4
109	3	2	1	3	2	3	2	2	1	3	3	3	2	2	3	3	4	2	3	2
110	3	2	1	2	3	4	1	3	1	3	3	1	1	1		4	3	3	2	1
111	3	3	1	2	2	2	2	3	2	2	2	2	2	4	4	2	3	3	3	4
112	4	4	1	4	3	4	3	3	3	2	4	3	3	5	3	2	3	2	3	3
113	4	4	1	3	3	3	3	4	4	2	4	3	3	5	2	3	2	2	5	3
114	2	2	1	2	3	2	2	3	4	1	1	1	2	2	2	3	2	2	3	2
115	1	2	3	2	1	1	4	1	2	2	2	1	1	1	4	2	2	1	4	2
116	1	1	1	1	1	1	1	1	1	2	1	1	1	1	3	1	4	1	4	1
119	1	1	4	1	2	1	3	3	1	1	5	1	1	1	1	1	1	1	1	1
120	4	5	1	5	3	2	2	5	5	3	3	3	3	5	4	5	4	1	4	1
121	2	2	1	5	4	1	3	4	1	4	4	4	2	3	5	1	5	2	3	4
122	4	5	3	4	1	4	2	2	5	3	5	5	4	2	4	2	5	2	2	2
123	4	4	2	3	3	3	2	4	4	2	3	2	2	2	2	2	2	2	2	2
125	4	4	3	4	1	4	4	4	4	3	4	3	4	4	5	3	5	2	3	4
126	2	2	1	3	2	3	3	2	3	2	2	2	2	2	2	3	2	1	2	2
128	2	1	1	1	3	3	3	4	3	1	2	1	1	5	1	4	1	1	2	4
129	4	3	2	3	1	4	2	1	4	2	3	4	2	2	2	1	4	1	1	1
130	2	4	1	2	2	2	2	1	2	1	3	2	2	2	2	5	2	1	2	2
131	4	4	1	4	3	4	3	2	3	4	4	4	4	4	4	3	3	2	3	3
132	3	2	1	2	2	2	1	2	4	1	4	2	1	4	3	2	2	1	2	3
133	4	4	1	2	3	4	1	1	3	1	4	2	3	1	3	1	3	1	1	1
134	1	1	2	1	3	1	1	1	1	2	1	1	2	2	3	1	1	5	5	1
135	3	4	3	4	2	3	4	1	3	2	3	2	2	1	2	2	3	3	3	3
137	1	1	1	1	5	5	5	3	1	1	1	1	1	1	5	3	1	1	3	3
138	3	4	4	3	1	1	1	1	4	4	4	4	1	5	5	3	1	4	4	3
139	3	5	5	4	1	3	1	1	3	4	4	5	1	1	5	4	2	2	5	1
140	3	4	3	2	2	5	4	3	3	2	3	4	4	3	4	3	4	2	1	4
142	3	3	3	4	3	2	2	1	3	2	3	4	2	2	3	3	4	4	3	3
143	4	4	2	3	3	2	5	3	4	2	4	4	3	2	4	3	4	1	3	3
146	4	2	1	3	1	2	4	2	4	2	4	2	3	2	3	3	4	1	2	2
147	3	2	2	2	2	4	3	3	3	3	3	2	2	3	1	5	2	4	3	3
148	3	4	2	3	3	4	2	3	3	2	3	3	2	3	3	3	3	4	4	2
149	4	2	3	2	1	4	4	2	4	3	2	1	1		2	4	2	2	2	2
151	4	4	4	3	4	5	5	2	3	1	4	5	2	5	3	2	3	1	1	2
152	1	1	1	1	3	2	2	4	2	1	1	1	1	1	1	3	2	5	5	3
153	1	1	4	2	2	1	2	2	2	2	1	1	1	1	2	5	4	2	2	2
155	2	2	1	2	2	1	1	1	2	1	2	1	1	1	2	1	1	4	2	1
156	3	2	1	3	3	2	1	4	3	1	2	1	4	3	3	3	4	1	2	1
157	2	2	3	2	2	2	1	1	3	1	1	1	4	2	2	5	1	5	1	1
159	2	2	1	3	4	2	3	2	3	4	2	4	2	2	4	3	4	2	5	5
162	4	4	5	4	5	1	5	1	5	1	4	2	3	4	1	1	5	2	2	3
163	1	2	1	2	3	5	4	2	2	1	4	1	1	1	4	5	2	1	5	3
166	2	4	5	2	1	2	4	1	4	5	2	2	4	2	2	5	4	3	2	4
168	2	2	1	4	4	4	2	4	3	2	3	1	3	4	4	2	5	1	3	2
169	4	4	1	2	2	4	2	2	4	1	2	4	2	3	2	3	2	3	2	1
170	2	1	2	3	2	2	3	4	4	3	4	4	3	1	3	2	4	2	2	2
171	1	2	4	2	1	2	3	1	4	1	2	2	1	3	3	2	2	1	2	1
172	4	3	1	4	4	1	2	1	2	1	3	4	2	2	4	1	5	1	3	2
173	2	4	5	2	1	4	4	1	4	1	4	4	2	3	2	4	2	1	2	2
174	3	3	2	2	2	2	3	1	2	1	2	3	3	2	3	2	2	2	2	1
175	4	3	3	2	1	2	4	2	4	1	3	3	2	2	4	5	3	1	2	1
176	2	3	2	2	2	2	3	2	2	1	2	1	2	4	4	3	4	3	3	4
177	3	3	5	2	3	2	2	3	2	3	3	3	4	2	4	4	1	1	3	1
178	4	3	1	2	2	3	2	3	4	2	4	2	4	5	3	4	5	1	2	5
179	2	2	1	2	2	3	1	3	2	1	2	1	2	1	2	3	2	1	2	2
180	4	4	3	4	2	2	2	2	4	2	3	2	2	1	4	3	4	1	4	3
181	2	2	4	2	2	2	3	1	3	2	2	1	5	2	3	1	4	1	2	1
182	5	4	3	5	3	4	4	5	4	4	3	4	4	3	4	2	2	3	4	1
185	1	2	3	2	1	3	1	1	3	1	1	2	2	1	3	4	2	2	1	5
186	3	4	1	3	2	3	3	1	2	2	4	1	3	4	2	1	1	2	2	2
188	1	4	1	3	1	3	2	3	2	1	3	3	1	1	3	3	2	2	2	2
191	3	3	3	2	3	2	3	3	4	2	2	2	4	2	3	3	4	2	2	3
192	1	1	1	2	2	1	2	2	2	1	2	2	2	1	2	4	5	1	1	2
194	2	3	3	3	2	2	2	2	2	2	3	2	2	2	3	2	3	2	2	3
195	1	1	1	1	4	1	1	4	1	2	1	1	1	1	1	3	2	2	2	2
196	2	2	4	3	1	4	3	1	3	3	3	3	3	2	4	2	3	1	2	1
197	4	4	2	4	2	4	3	1	4	3	4	1	2	3	4	2	4	1	3	1
198	4	5	4	4	2	1	4	1	4	2	4	5	2	3	3	2	4	2	1	2
199	5	5	4	5	1	4	2	1	5	1	4	4	5	5	1	1	3	1	2	5
200	4	5	2	5	2	4	4	3	4	2	4	2	2	3	2	1	3	2	2	3
201	3	4	5	2	1	3	2	5	4	1	2	1	1	1	2	4	1	1	1	1
202	2	4	1	4	1	2	1	1	2	3	4	3	2	4	5	2	2	2	2	1
203	4	3	2	2	1	2	4	1	4	1	3	1	2	2	1	3	1	2	2	1
204	4	4	5	4	4	4	1	5	4	1	4	3	5	5	1	4	5	2	5	1
207	3	4	3	2	2	2	2	3	4	2	3	2	3	1		2	2	1	3	4
210	2	3	1	3	5	1	1	3	2	2	2	1	1	2	2	3	1	1	2	2
211	1	2	1	5	1	1	1	1	1	1	1	3	1	1	4	1	1	5	2	1
212	4	4	2	4	2	4	4	3	4	2	4	4	4	5	5	2	5	4	2	2
213	1	1	1	2	1	3	3	1	2	1	2	3	2	2	2	2	3	2	3	1
214	1	1	3	1	1	2	4	2	1	1	1	1	1	1	2	2	1	1	1	3
251	1	1	1	1	3	2	2	2	2	2		2	2	2	2	1	1	1	1	1
253	3	2	2	2	2	2	2	2	4	1	2	2	2	3	2	4	2	1	2	4
254	4	2	4	2	1	5	2	2	4	1	5	5	4	5	1	3	5	1	1	5
255	2	4	1	2	2	1	2	2	1	1	4	3	1	1	5	5	4	1	3	1
256	4	4	1	3	2	3	4	2	4	1	3	3	4	4	1	1	2	2	1	3
258	2	2	3	2	2	1	2	2	2	2	3	1	2	2	3	3	2	3	2	2
259	4	4	3	3	2	4	3	3	5	2	4	5	4	3	2	2	5	1	1	1
260	1	2	1	2	1	2	3	1	1	1	2	1	1	1	5	1	4	1	1	1
261	2	2	2	2	2	2	2	2	2	2	3	2	2	2	2	4	4	2	2	2
263	2	1	1	2	1	4	4	1	4	1	2	1	4	2	4	1	2	1	1	2
264	2	2	1	3	1	2	3	2	2	3	3	2	4	1	5	3	4		4	3
265	2	5	2	5	1	2	2	1	2	3	5	5	2	4	5	5	5	2	2	2
267	2	3	4	3	2	2	4	3	4	2	2	2	4	2	3	2	3	1	2	2
268	2	2	1	3	4	1	1	4	2	3	3	1	1	1	2	1	4	2	5	2
269	2	4	3	4	2	1	2	1	3	2	2	3	2	2	3	1	4	1	2	1
270	3	2	3	2	2	4	3	2	3	2	3	4	4	5	2	4	5	1	2	5
271	2	5	3	4	2	4	3	4	3	3	3	3	3	2	4	2	3	2	3	3
272	2	4	1	3	4	2	4	2	1	2	2	3	4		3	1	3	4	3	1
273	1	1	1	1	1	1	1	5	1	1	1	1	1	1	1	5	1	1	3	3
275	4	4	2	3	2	4	4	2	3	2	2	2	4	4	2	2	2	2	4	2
276	1	3	1	3	1	1	1	1	2	5	4	1	1	1	5	1	1	1	5	2
281	1	1	1	1	1	1	1	5	1	1	1	1	1	1	1	1	1	1	2	1
282	2	3	1	4	1	3	2	1	2	2	4	3	2	3	2	3	2	2	2	2
283	3	2	2	2	2	3	3	2	2	2	3	2	2	2	3	2	2	2	2	3
285	2	2	1	2		2	2	3	2	2	2	1	1	2	3	5	1	3	3	2
286	2	4	4	2	2	2	4	2	2	1	1	2	1	2	3	2	2	1	2	3
287	4	5	3	3	2	4	3	4	4	1	4	3	2	3	3	3	4	1	2	5
288	4	4	4	2	2	2	3	1	4	2	4	2	3	4	2	1	5	1	2	1
289	4	4	4	4	2	4	3	2	4	2	4	3	2	2	4	3	5	1	4	2
291	1	2	3	2	2	2	3	2	4	1	2	1	2	2	1	2	1	2	1	2
296	2	2	1	3	2	1	1	1	2	2	3	2	2	2	5	3	5	3	4	3
297	2	2	1	1	1	2	3	1	2	1	2	1	3	2	1	2	1	1	1	2
300	3	4	1	2	2	2	4	4	3	1	4	2	5	1	2	1	1	1	2	1
301	2	4	1	3	1	4	3	1	1	1	3	1	1	1	3	1	1	1	1	1
302	1	1	1	2	2	1	2	2	1	2	1	1	1	2	2	1	1	5	4	2
303	2	2	4	2	2	3	2	2	3	2	3	2	1	1	1	3	1	2	1	4
304	2	1	1	1	1	2	1	3	3	3	1	1	2	1	5	4	2	1	4	5
305	3	4	1	3	4	2	1			2	4	2	3	2	5	4	3	2	5	2
306	1	1	3	3	2	2	3	4	2	4	3	3	3	1	5	2	3	1	5	1
309	4	3	4	3	2	3	3	2	5	3	4	4	4	4	3	2	3	2	3	2
310	4	5	3	4	3	4	4	5	4	4	4	4	5	3	5	1	5	2	4	4
311	2	3	3	3	2	2	3	2	3	2	4	4	2	3	3	2	4	2	3	2
312	2	2	3	2	2	2	2	4	2	1	2	2	3	4	3	1	4	4	2	1
313	2	4	1	4	2	4	4	2	3	1	2	2	1	2	4	1	4	1	2	1
314	1	2	2	2	2	1	2	2	1	2		2	3	1	3	2	4	2	2	2
315	2	2	1	2	2	2	4	1	2	2	2	4	2	1	3	4	4	1	3	4
316	2	2	1	2	1	1	3	2	2	1	1	2	4	5	2	2	4	1	2	1
317	1	3	1	3	1	1	1	5	2	2	5	5	1	1	4	3	4	1	5	4
318	4	5	3	4	2	4	3	2	4	2	4	3	2	2	4	2	2	2	3	3
319	4	2	1	2	3	3	2	3	3	2	1	1	1	2	2	3	3	1	3	1
320	2	5	3	5	3	2	5	1	4	3	4	4	3	1	3	2	4	1	4	2
321	2	4	5	2	2	3	4	1	4	1	2	1	3	4	2	3	3	1	1	2
322	1	1	1	1	2	1	1	3	2	1	1	1	1	1	1	2	2	1	1	1
323	2	2	1	3	2	2	2	2	2	2	3	2	3	2	3	3	2	3	3	3
324	2	4	2	4	1	4	4	1	4	1	4	4	3	2	4	2	4	2	2	2
325	2	2	3	2	2	2	4	3	3	1	2	1	4		3	2	4	2	2	2
326	4	5	2	5	2	5	2	2	4	3	5	5	4	1	2	1	4	1	4	2
327	2	2	1	3	2	4	1	1	3	2	2	2	1	4	3	1	2	1	2	1
328	2	4	3	4	2	4	4	1	2	2	4	2	2	4	4	3	5	1	4	2
329	2	2	3	2	1	4	4	1	3	2	2	2	3	2	2	4	2	1	2	2
330	2	4	1	4	2	2	2	4	2	3	4	3	4	1	4	2	4	3	3	2
331	1	2	1	3	3	1	1	1	2	1	3	2	2	1	3	1	2	2	3	2
333	1	4	3	4	3	2	3	5	2	1	3	2	2	4	3	4	3	2	3	2
334	4	3	1	2	1	1	2	2	3	1	3	2	1	1	1	3	2	1	1	1
335	4	4	2	2	2	3	2	4	4	2	4	2	4	2	2	1	5	2	4	4
336	3	3	1	2	1	3	4	2	3	1	3	2	4	4	2	2	2	1	1	1
337	2	4	3	4	2	2	2	2	1	4	4	4	2	2	4	2	4	2	4	5
338	2	3	2	2	3	2	2	4	2	2	2	1	2	4	4	4	4	3	3	2
339	3	2	3	2	2	4	3	1	4	1	4	2		4	3	3	4	2	2	2
340	4	2	5	3	2	3	4	2	4	2	4	1	3	2	2	2	4	2	2	2
341	2	2	2	2	4	2	2	5	2	2	2	2	2	1	2	2	1	1	2	3
342	4	3	1	2	1	2	1	1	4	1	2	2	2	2	4	2	4	1	2	4
343	1	2	1	5	4	1	2	3	1	1	2	1	4	4	3	4	3	4	2	2
344	2	2	1	2	3	3	3	4	2	2	2	3	3	3	3	4	2	4	3	2
345	3	2	1	2	1	4	2	3	4	1	3	1	3	4	4	3	2	1	2	1
349	5	5	2	4	1	5	3	1	4	1	5	3	3	2	3	3	3	1	1	1
351	2	2	2	2	3	2	2	4	4	1	3	1	2	1	1	1	1	2	2	1
352	2	2	4	1	2	1	1	2	2	1	1	1	1	1	2	2	1	2	1	3
353	4	4	3	4	2	4	3	5	1	2	3	3	3	4	3	3	3	1	2	3
354	4	4	3	4	4	5	3	2	4	2	3	4	4	4	2	3	5	2	3	3
357	2	5	1	2	1	1	5	1	4	1	4	3	3	1	2	3	1	1	1	1
358	2	2	1	2	2	1	1	2	3	1	3	2	2	3	3	2	2	1	2	3
361	4	4	4	4	2	4	3	2	2	3	4	3	2	2	3	3	2	2	2	3
363	2	3	3	3	5	4	2	4	3	1	2	2	3	2	1	2	3	2	1	1
364	2	3	4	3	2	4	4	4	1	2	2	1	1	1	2	2	4	2	3	3
365	4	4	3	2	1	4	3	2	4	2	4	4	2	5	4	1	2	1	5	1
373	2	4	1	4	3	2	1	3	4	1	4	2	2	3	2	1	1	2	1	3
376	4	5	2	4	1	4	4	1	4	2	5	2	5	3	1	1	2	3	1	4
377	2	1	3	2	2	1	3	2	2	1	2	2	1	1	2	3	1	1	1	2
379	1	2	1	1	2	4	2	2	1	2	2	1	4	3	4	4	4	5	4	2
380	2	4	3	4	2	4	5	2	1	2	5	2	4	3	4	1	3	2	4	1
382	1	4	2	3	2	2	2	2	1	2	4	5	1	1	2	1	4	2	2	2
383	4	4	5	2	2	3	4	3	4	2	4	3	2	3	3	3	2	2	2	2
384	4	3	3	4	1	3	2	4	3	2	3	3	5	3	1	4	4	1	2	4
385	1	1	3	2	1	2	1	1	2	1	2	1	1	1	1	3	1	1	1	2
386	4	3	2	2	2	4	2	2	4	1	4	2	3	2	2	1	4	1	2	2
388	1	3	3	2	3	1	3	4	1	3	2	4	3	1	3	5	5	1	4	2
389	4	4	1	4	2	5	4	2	4	2	4	2	3	2	2	2	4	1	2	1
390	4	4	2	3	1	4	2	2	2	2	4	4	2	1	2	1	5	1	4	2
392	2	2	1	2	2	4	2	2	3	3	2	1	2	2	4	2	4	1	4	1
393	3	4	2	2	2	4	2	2	2	3	3	3	2	3	2	2	4	2	3	2
394	4	2	3	2	1	3	3	2	4	1	3	4	4	4	2	1	4	1	1	1
395	2	3	1	2	2	2	2	1	3	1	4	1	2	4	3	4	1	4	2	3
396	2	4	1	4	2	2	2	2	3	1	3	3	2	2	4	1	4	2	2	1
397	2	2	2	2	3	2	2	4	2	1	1	2	1	2	2	2	2	2	2	2
398	4	4	3	3	2	2	5	1	4	1	3	1	5	2	3	1	4	1	3	1
399	4	3	1	3	3	3	1	2	1	2	3	3	3	1	1	5	5	1	1	4
400	2	1	3	1	1	4	5	2	2	1	2	2	2	2	2	2	2	1	1	2
401	2	3	1	2	2	2	3	2	4	2	2	2	3	2	2	2	2	3	2	3
402	1	2	1	2	2	2	1	2	2	1	3	1	3	2	3	1	1	1	1	1
403	5	4	4	3	4	2	3	4	4	1	2	1	2	4	2	1	1	1	1	1
404	4	4	2	2	1	4	4	4	4	2	4	5	2	5	5	2	2	1	2	2
405	2	3	4	4	2	3	4	2	4	1	4	1	3	1	3	2	4	2	4	1
408	2	2	1	2	3	2	3	1	2	1	1	1	1	4	1	1	1	1	1	1
409	2	2	1	2	1	2	1	2	2	1	2	1	1	2	3	1	3	2	1	1
410	4	4	2	3	4	2	1	2	3	2	3	1	2	4	4	2	2	4	4	2
411	4	4	2	3	2	4	3	2	4	1	5	3	3	2	3	3	5	1	2	2
412	2	4	3	4	2	4	4	2	4	2	4	4	4	2	4	3	5	3	4	3
413	4	3	3	3	2	2	4	2	4	2	3	2	2	2	1	2	2	2	2	1
414	3	5	3	3	1	2	2	4	3	1	3	3	3	2	3	4	3	2	1	4
417	3	5	1	4	2	2	1	1	4	1	4	3	3	1	1	2	2	1	2	5
418	2	3	4	2	1	2	3	1	4	2	2	3	5	4	4	3	2	1	1	2
419	2	1	1	2	2	2	3	2	3	2	3	4	4	3	2	3	2	1	2	3
420	1	2	1	3	3	2	1	4	3	4	2	3	3	2	1	5	3	3	4	4
421	2	1	3	2	1	2	3	3	2	1	2	3	2	1	3	3	2	2	2	2
422	2	2	4	2	1	2	1	1	1	1	4	1	1	2	3	1	5	1	2	3
423	4	5	3	4	1	4	3	1	3	1	3	3	3	4	3	2	3	2	1	3
424	1	1	1	2	1	1	3	5	1	1	4	1	1	4	2	3	2	1	1	3
425	2	4	3	3	2	2	2	2	2	1	4	2	2	1	3	3	4	2	2	2
426	1	1	1	2	3	2	1	2	1	1	2	1	2	1	4	3	3	1	2	2
427	2	2	3	2	2	2	1	2	3	2	2	3	1	2	2	4	2	1	2	2
428	2	4	1	2	2	1	1	1	1	2	2	1	1	1	2	1	2	1	2	1
429	4	4	1	3	2	1	1	4	1	1	4	1	1	1	3	1	1	2	2	1
430	4	4	3	4	1	4	3	2	4	2	4	1	4	3	4	2	2	1	2	1
431	2	4	1	5	2	4	3	4	2	2	4	4	2	3	4	1	4	1	3	4
432	4	3	1	4	1	4	1	1	2	4	4	2	2	1	5	5	5	2	2	4
433	2	5	3	4	2	2	2	2	2	2	4	4	2	2	4	4	4	2	2	4
434	4	4	1	4	1	4	2	4	4	4	2	4	3	2	5	4	5	2	2	2
435	4	2	3	2	1	4	3	1	3	1	1	1	3	1	1	1	1	4	2	1
436	4	4	2	4	3	4	3	3	5	3	4	4	4	2	3	2	4	2	4	1
437	3	2	1	2	1	2	3	3	1	1	2	2	1	3	3	2	3	2	1	3
438	2	2	1	2	1	2	1	2	2	3	3	2	2	2	4	3	5	4	3	3
440	2	2	3	2	2	2	2	4	3	1	3	3	4	5	4	1	5	3	2	1
441	4	5	3	4	2	3	3	2	4	1	4	3	3	2	3	1	5	3	2	1
442	3	2	5	1	1	4	3	3	3	2	3	3	2	1	1	5	1	1	1	5
443	4	2	2	2	1	3	2	2	2	1	2	1	2	2	4	1	4	1	2	2
445	4	3	1	2	2	4	2	2	4	2	2	2	1	3	3	2	4	3	2	1
446	3	2	1	2	1	2	4	4	3	2	2	1	1	4	3	3	5	2	3	1
447	1	1	2	1	1	2	1	2	1	4	1	2	1	2	3	1	4	5	3	1
448	2	4	4	4	2	2	2	2	3	2	4	2	2	2	2	2	2	2	2	2
450	2	3	2	3	4	1	2	2	2	1	2	2	1	2	2	3	2	2	5	5
451	5	5	1	4	1	4	5	3	5	4	4	4	4	5	4	3	3	1	1	2
452	1	2	4	1	2	2	3	1	1	2	2	2	3	4	2	1	3	1	4	1
453	3	4	4	4	1	4	2	2	4	4	4	2	2	2	2	1	2	2	3	2
454	2	3	1	2	2	1	2	2	2	1	2	3	3	1	3	4	3	1	2	2
455	4	5	1	1	2	3	1	2	3	2	3	4	2	1	4	4	3	1	1	4
461	1	1	1	1	2	1	1	2	1	1	1	3	2	2	5	1	1	5	1	1
463	3	4	1	4	1	4	1	5	4	3	4	3	2	2	1	3	3	1	2	3
464	5	1	3	1	1	5	4	1	5	1	1	1	2	5	1	1	2	4	1	1
465	1	1	1	1	2	4	1	1	3	2	1	1	1	1	5	1	4	3	1	3
466	2	3	3	2	3	4	4	3	3	2	4	4	5	5	4	4	2	4	4	2
467	2	2	2	2	2	1	2	2	2	2	3	2	2	4	3	4	2	1	3	5
468	2	2	1	2	2	1	3	1	2	1	2	1	4	2	1	2	3	2	2	3
469	2	4	5	4	2	2	4	3	3	3	4	2	4	2	5	2	4	2	3	2
470	1	1	3	1	2	1	3	2	2	1	1	1	1	3	2	3	2	3	1	2
471	4	4	2	2	3	4	3	4	4	4	2	3	3	2	4	5	5	3	3	2
472	4	5	1	2	1	2	4	4	2	1	4	1	2	1	1	3	1	2	3	2
473	1	1	4	1	2	1	3	2	1	1	1	1	1	2	4	2	1	1	2	1
474	4	3	4	3	3	1	1	1	4	1	3	2	3	2	1	5	2	1	2	3
475	4	5	1	5	1	4	3	3	3	4	5	4	3	2	3	1	5	4	4	3
477	3	4	2	3	2	4	2	2	4	2	3	3	4	4	2	1	1	3	2	4
480	2	4	2	4	2	2	2	4	3	4	4	4	3	2	4	4	4	3	4	2
481	4	2	5	3	1	3	2	1	3	3	4	3	3	4	4	1	4	1	3	1
482	3	2	3	2	2	2	3	1	3	2	4	1	1	2	4	2	1	2	1	1
483	4	2	1	2	2	2	4	1	3	1	3	1	1	2	4	2	1	1	3	1
484	3	2	1	3	2	2	2	2	4	1	3	1	3	4	2	2	4	2	3	2
486	2	2	1	2	3	1	2	2	1	1	1	2	2	2	3	4	3	1	3	2
487	4	5	3	4	1	3	4	1	4	3	4	3	2	2	3	2	4	2	5	1
489	4	4	3	5	2	3	3	4	3	2	3	4	2	5	4	2	4	4	3	2
490	4	4	3	4	2	2	4	2	4	2	3	2	3	1	2	2	4	1	2	2
491	3	3	1	2	2	3	2	2	2	1	2	1	2	2	2	2	2	4	2	3
492	1	1	1	2	2	2	2	1	1	2	2	2	2	1	2	1	3	2	2	2
493	2	2	1	2	2	2	2	2	1	2	2	2	3	1	2	3	1	2	4	3
495	4	3	1	4	2	2	1	4	3	2	4	1	1	4	3	2	4	2	4	2
496	1	1	4	1	2	1	3	1	2	1	2	3	2	2	3	3	4	2	2	3
497	4	4	2	3	2	4	3	2	4	1	4	3	2	1	2	2	3	2	1	1
498	3	2	3	1	3	4	4	2	3	1	1	1	2	1	2	3	2	4	2	3
499	2	3	2	3	1	1	3	1	2	2	2	1	2	3	4	4	4	2	3	3
500	3	4	3	4	3	4	4	1	4	2	4	4	3	4	5	2	5	2	3	2
501	2	2	1	2	4	4	2	2	1	1	1	1	3	1	2	4	1	1	2	2
502	2	2	2	4	3	2	2	4	2	1	2	5	2	2	4	2	2	2	3	3
503	3	3	1	3	3	3	3	3	3	3	3	3	3	3	5	3	3	2	2	3
504	4	4	3	4	1	2	2	1	4	1	4	3	4	4	2	2	3	1	1	2
505	4	4	3	4	2	5	4	2	4	1	4	4	4	5	2	2	4	2	2	1
506	5	5	2	1	1	5	5	5	5	1	5	5	5	5	1	5	1	1	1	1
507	4	3	1	2	1	2	2	3	3	2	3	4	2	4	4	4	3	2	2	3
508	4	2	4	2	1	2	3	2	2	1	4	2	2	2	4	2	5	1	2	3
509	1	1	3	1	1	2	3	1	1	1	1	3	1	2	2	3	2	1	2	3
510	2	2	1	4	1	4	1	3	2	3	4	4	2	4	4	1	1	1	3	1
511	2	2	3	2	2	2	1	4	2	1	3	1	2	4	3	2	4	1	3	3
513	2	2	1	2	1	4	2	2	3	1	4	2	2	4	3	3	4	1	1	3
514	3	3	4	2	1	3	4	1	4	1	2	1	3	3	1	5	1	1	1	1
515	2	2	1	2	2	3	2	2	2	3	3	2	2	1	4	3	2	3	2	3
516	3	3	1	3	1	3	2	2	2	2	4	4	2	3	2	1	2	1	2	1
517	2	1	1	2	1	1	2	3	2	2	3	2	2	2	2	1	1	1	4	1
518	1	3	1	2	1	4	4	1	3	4	2	1	3	1	3	4	2	3	1	3
519	2	2	1	2	3	2	2	2	2	1	1	1	3	1	1	4	2	1	1	4
520	2	4	1	4	2	2	2	1	2	2	3	4	2	4	2	1	4	3	3	5
521	1	1	1	2	1	2	1	1	1	1	1	1	1	1	1	3	1	2	1	3
522	4	5	1	5	2	3	1	3	4	3	5	5	4	2	4	3	5	1	4	1
523	2	2	4	3	2	2	2	3	3	2	2	2	2	2	4	4	3	2	2	2
526	2	3	3	2	3	1	3	3	4	2	3	1	2	2	3	3	2	2	3	3
528	5	3	3	2	5	4	4	4	3	1	4	4	2	4	3	3	1	2	2	4
151.2	1	1	1	3	2	1	1	5	1	3	1	4	1	1	4	4	4	1	2	2
154.2	2	2	1	2	4	2	1	4	3	2	2	1	3	2	3	1	2	2	2	2
162.2	1	1	1	1	1	1	1	2	1	1	1	1	1	2	1	1	1	3	1	3
197.2	2	2	3	2	3	2	3	2	3	2	3	2	3	2	3	4	2	2	2	3
199.2	4	4	3	4	2	3	2	2	4	2	4	4	4	3	4	2	4	2	2	2
272.2	1	4	2	2	4	1	1	2	2	2	4	4	3	2	2	1	4	1	3	3
294.2	2	4	3	4	2	3	1	5	4	2	3	2	3	3	4	3	3	2	4	5
353.2	4	4	1	3	2	4	3	2	2	2	5	3	3	4	5	1	5	2	3	2
517.2	2	1	2	1	2	3	2	4	3	1	2	1	1	4	1	1	2	2	1	1
52.2	3	2	1	3	4	3	1	4	3	2	3	4	3	2	4	1	5	3	4	2
